# Supplementary material for: Co-expression Gene Networks and Machine-learning Algorithms Unveil a Core Genetic Toolkit for Reproductive Division of Labour in Rudimentary Insect Societies
Source: Genome Biol Evol. 2022 Dec 17;15(1):evac174. doi: 10.1093/gbe/evac174 (PMC9830183; doi:10.1093/gbe/evac174)
Supplement: evac174_Supplementary_Data [file evac174_supplementary_data.zip]

Archive with 2 entries (2 files):
- GBE-220429-R2-Supplementary Information.docx
- GBE-220429-R3-Supplementary_Tables_clean.xlsx
