# Supplementary material for: Co-expression Gene Networks and Machine-learning Algorithms Unveil a Core Genetic Toolkit for Reproductive Division of Labour in Rudimentary Insect Societies
Source: Genome Biol Evol. 2022 Dec 17;15(1):evac174. doi: 10.1093/gbe/evac174 (PMC9830183; doi:10.1093/gbe/evac174)
Supplement: evac174_Supplementary_Data [file evac174_supplementary_data.zip › GBE-220429-R3-Supplementary_Tables_clean.xlsx]

## Sheet: TOC
Supplementary Tables	Description
ST1	Shared strategies in the simplest social groups across independent lineages
ST2	Reference genomes used in this study with Arthropod BUSCO completeness
ST3	Hymenoptera BUSCO comparisons for protein sets
ST4	Description of RNAseq reads and samples
ST5	Results of the RNAseq read mapping using the Nextflow wrapper nf-core/rnaseq (v.1.4.2).
ST6	OrthoFinder Results
ST7	SVM design and Resulting Numbers of Predictor Genes with Model Error Rates
ST8	Gene Ontology (GO) Term Enrichment Tests for SVM predictor Genes Common to All Six Species (N = 127)
ST9	Functional Description of SVM Predictor Genes (N = 127) with BLAST and Gene Ontology Comparisons to honeybee, Apis mellifera
ST10	Functional Description of SVM Predictor Genes Common to All Bees (N = 56) with BLAST and Gene Ontology Comparisons to honeybee, Apis mellifera
ST11	Functional Description of SVM Predictor Genes Common to All Wasps (N = 148) with BLAST and Gene Ontology Comparisons to honeybee, Apis mellifera
ST12	Results of changing the minimum module size parameter during hierarchical clustering of the consensus Topological Overlap Matrix in WGCNA
ST13	Significantly trait-associated (reproductive and non-reprodoctive phenotype) modules and genes from consensus WGCNA
ST14	Results for Gene Ontology Enrichment Tests for Significantly Trait-Associated Genes Identified by Consensus WGCNA
ST15	Results of Orthology-Independent WGCNA: Species-Specific Networks
ST16	GO Terms enrichment results for genes in WGCNA modules significantly correlated with reproductive status
ST17	Comparison of results across analyses (SVM, WGCNA, DEG)
ST18	DEGs between reproductive and helper phenotypes with DESeq2 (orthology-independent)
ST19	Significantly DE orthologs Across Each of the Six Species CURRENTLY EMPTY????
ST20	GO Terms enrichment results for DEGs
ST21	71 genes in the genetic toolkit: blast and uniprot description, GO Terms

## Sheet: ST1
Supplementary Table 1. Shared strategies in the simplest social groups across independent lineages
		Halictidae: Megalopta genalis	Xylocopinae: Ceratina australensis	Xylocopinae: Ceratina calcarata	Stenogastrinae: Liostenogaster flavolineata	Polistinae: Polistes dominula	Polistinae: Polistes canadensis
Sociality	Presence of Totipotency Variation?	Social M. genalis first brood are non-reproductive workers; in the second brood, a worker can become the queen if usurped (Kapheim et al. 2020)	13% of colonies are semisocial and the remainder or solitary in each year and population (Rehan et al. 2010, 2011).	In theory yes, but C. calcarata dwarf eldest daughters have no chance of reproducing because too late in the season (Rehan, Berens, and Toth 2014)	Yes. Dominant female lays all eggs (Sumner et al. 2002), but if she dies the oldest worker will become the egglayer eggs (Field, Cronin, and Bridge 2006)	Yes. P. dominula workers have very little reproductive duties unless they are next in the dominance hierarchy and the queen disappears (Jandt, Tibbetts, and Toth 2014).	Yes. P. canadenis workers can reproduce, but loss of reproductive potential with age (Sumner et al 2010)
	Facultatively social?	Yes. M. genalis solitary and social nests are found in same population (Kapheim et al. 2020)	Yes. C. australensis can be both solitary and social at the same time of year (Rehan et al. 2018)	Yes, 2/3rds of colonies have a worker-like daughter (Rehan et al. 2014)	Yes. Newly emerged female can start a nest on her own (Field et al 1998)	No, but often solitary during nest building (Jandt, Tibbetts, and Toth 2014)	No. Extremely rare observations of solitary nest building (West, 1967)
	Evidence of Division of reproductive labor	Yes. Workers forage, queen lays eggs (Smith et al. 2009)	C.australensis can have a social, foraging reproductive with a non-reproductive, non-foraging, guarding social secondary.	Worker daughters forage and feed siblings (Mikát et al. 2017)	Yes. All individuals look the same morphologically, but helpers go forage and dominant lays eggs (Summer et al 2002). There is a strict negative correlation between time spent foraging and rank	Yes. All individuals look the same morphologically. Reproduction is the duty of one individual while the others are brood caring, foraging, etc.	Yes. All individuals look the same morphologically. Reproduction is the duty of one individual while the others are brood caring, foraging, etc.
Ecology	Ecological and or social context influences reproductive decisions	Dominance hierarchy (Smith et al. 2009)	No known ecological drivers for solitary versus social nests (Rehan et al. 2011). There is modelling suggesting parasitism may maintain facultatively sociality (Kennedy et al. 2018).	C. calcarata larger mothers produce dwarf eldest daughters as insurance mechanisms to provide alloparental care (Shell and Rehan 2018)	Dominance is based on age (Field et al 1999)	Age-based queen succession process (Taylor al 2020)	Dominance hierarchy (West-Eberhard 1969
	Diet	Plant	Plant	Plant	Arthropods	Arthropods	Arthropods
	Life-history traits	The nest is founded by one bee, to become social (up to three adults) or solitary, depending on environmental pressures on several castes. The reproductive lays eggs over several generations of this neotropical species. The life cycle includes first generation of males only (if solitary nest) or daughter workers (if social nest), followed by later generations of both sexes. The non-reproductive a…	C. australensis's nest is founded inside dead twigs in Spring, either by a solitary reproductive or when two sisters stay at their birth nest. In social nests (up to two adults), the reproductive lays eggs and leaves to forage whereas the secondary female guards the nest (Rehan al 2018). In Summer, the nest is known to have a second brood. Mating happens in Autumn following by adult overwintering…	C. calcarata's nest is founded inside bush branches in May, by one reproductive which lays eggs and cares on her own for offsprings until their adulthood (August). Prior to winter diapause (September-April), the nest can become social (up to two adults) when the reproductive is joined by an adult daughter which forages and guards the offsprings (Shell and Rehan, 2019).	The nest is founded by one reproductive and has between two and ten adults. The reproductive lays eggs and almost always stays on the nest. Brood rearing happens all year-round in this tropical wasp, with higher production in warmer and dryer months of May and August. It takes around 100 days from an egg to an adult. The non-reproductive adults are not morphologically different from the reproduct…	The nest is founded by one reproductive in April. The reproductive lays eggs and by June workers emerge. By July-August, the reproductives are emerging. In November, hibernation starts for the next generation of reproductives (Dapporto al 2010)	The nest is founded by several foundresses that are highly related (Southon al 2019). This is a tropical species thus there is no diapause in the colder months. Non-reproductives take care of the brood, the food and nest defense against intruders. Nests are typically found among others in aggregations in trees and buildings (Summer al 2010)
Phylogeny		Primitive Eusociality (sensu Michener 1974, female share nesting site, female show cooperative brood care, overlapping generations of females, division of reproductive labor, but absence of castes structurally well-differentiated) has evolved three times in Halictidae (Danforth, 2002). Among the 3500 species, there is a high variation of colony sizes and a high variation of social behaviors (Soli…	Simple Sociality (defined as lifelong, behavioral and well-defined castes of reproductives and sterile workers) has evolved twice in the subfamily Xylocopinae, including one transition to morphological differences between castes. The four tribes in this family include a large variation of social behaviors (solitary to Simple Sociality) (Rehan al 2012)		Facultative sociality (sensu Field al 1998, single female initiates nest on which adult lookalike helpers might stay to help caring for the brood, it is probable that all/most of the eggs are from the foundress) has evolved once in the 50 species of Stenogastrinae (Hines al 2007).	Pre-imaginal caste-biasing evolved prior to the evolution of the Polistinae clade (Pierkarski et al 2018). The family includes four tribes with variable levels of sociality: independent-founding Ropalidini with reproductively plastic species, swarm-founding Mischocyttarini, swarm-founding Polistini, swarm-founding Epiponini. Worker morphology is not so different from the queen, and workers have o…
	References
	Brady, Seán G, Sedonia Sipes, Adam Pearson, and Bryan N Danforth. ‘Recent and Simultaneous Origins of Eusociality in Halictid Bees’. Proceedings of the Royal Society B: Biological Sciences 273, no. 1594 (7 July 2006): 1643–49. https://doi.org/10.1098/rspb.2006.3496.
	Cronin, A. L., C. Bridge, and J. Field. ‘Climatic Correlates of Temporal Demographic Variation in the Tropical Hover Wasp Liostenogaster Flavolineata’. Insectes Sociaux 58, no. 1 (February 2011): 23–29. https://doi.org/10.1007/s00040-010-0112-3.
	Dapporto, L., Bruschini, C., Cervo, R., Dani, F.R., Jackson, D.E. and Turillazzi, S., 2010. Timing matters when assessing dominance and chemical signatures in the paper wasp Polistes dominulus. Behavioral ecology and sociobiology, 64(8), pp.1363-1365.
	Field, Jeremy, Adam Cronin, and Catherine Bridge. 2006. “Future Fitness and Helping in Social Queues.” Nature 441 (7090): 214–17.
	Field, Jeremy, William Foster, Gavin Shreeves, and Seirian Sumner. 1998. “Ecological Constraints on Independent Nesting in Facultatively Eusocial Hover Wasps.” Proceedings of the Royal Society of London. Series B: Biological Sciences 265 (1400): 973–77.
	Field, Jeremy, Gavin Shreeves, and Seirian Sumner. 1999. “Group Size, Queuing and Helping Decisions in Facultatively Eusocial Hover Wasps.” Behavioral Ecology and Sociobiology 45 (5): 378–85.
	Hines, Heather M., James H. Hunt, Timothy K. O'Connor, Joseph J. Gillespie, and Sydney A. Cameron. "Multigene phylogeny reveals eusociality evolved twice in vespid wasps." Proceedings of the National Academy of Sciences 104, no. 9 (2007): 3295-3299.
	Jandt, J. M., E. A. Tibbetts, and A. L. Toth. 2014. “Polistes Paper Wasps: A Model Genus for the Study of Social Dominance Hierarchies.” Insectes Sociaux. https://doi.org/10.1007/s00040-013-0328-0.
	Jones, Beryl M, William T Wcislo, and Gene E Robinson. ‘Developmental Transcriptome for a Facultatively Eusocial Bee, Megalopta Genalis’. G3 Genes|Genomes|Genetics 5, no. 10 (1 October 2015): 2127–35. https://doi.org/10.1534/g3.115.021261.
	Kapheim, Karen M., Beryl M. Jones, Hailin Pan, Cai Li, Brock A. Harpur, Clement F. Kent, Amro Zayed, et al. 2020. “Developmental Plasticity Shapes Social Traits and Selection in a Facultatively Eusocial Bee.” Proceedings of the National Academy of Sciences. https://doi.org/10.1073/pnas.2000344117.
	Kennedy, Patrick, Andrew D. Higginson, Andrew N. Radford, and Seirian Sumner. "Altruism in a volatile world." Nature 555, no. 7696 (2018): 359-362.
	Mikát, M., Franchino, C. and Rehan, S.M., 2017. Sociodemographic variation in foraging behavior and the adaptive significance of worker production in the facultatively social small carpenter bee, Ceratina calcarata. Behavioral Ecology and Sociobiology, 71(9), pp.1-10.
	Rehan, S. M., M. H. Richards, and M. P. Schwarz. ‘Social Polymorphism in the Australian Small Carpenter Bee, Ceratina (Neoceratina) Australensis’. Insectes Sociaux 57, no. 4 (November 2010): 403–12. https://doi.org/10.1007/s00040-010-0097-y.
	Rehan, S.M., Schwarz, M.P. and Richards, M.H., 2011. Fitness consequences of ecological constraints and implications for the evolution of sociality in an incipiently social bee. Biological Journal of the Linnean Society, 103(1), pp.57-67.
	Rehan, Sandra M., Remko Leys, and Michael P. Schwarz. ‘A Mid-Cretaceous Origin of Sociality in Xylocopine Bees with Only Two Origins of True Worker Castes Indicates Severe Barriers to Eusociality’. Edited by Gro V. Amdam. PLoS ONE 7, no. 4 (12 April 2012): e34690. https://doi.org/10.1371/journal.pone.0034690.
	Rehan, Sandra M., Ali J. Berens, and Amy L. Toth. 2014. “At the Brink of Eusociality: Transcriptomic Correlates of Worker Behaviour in a Small Carpenter Bee.” BMC Evolutionary Biology. https://doi.org/10.1186/s12862-014-0260-6.
	Rehan, Sandra M., Karl M. Glastad, Michael A. Steffen, Cameron R. Fay, Brendan G. Hunt, and Amy L. Toth. 2018. “Conserved Genes Underlie Phenotypic Plasticity in an Incipiently Social Bee.” Genome Biology and Evolution 10 (10): 2749–58.
	Ross, Kenneth G., and Robert W. Matthews, eds. The social biology of wasps. Cornell University Press, 1991.
	Shell, Wyatt A., and Sandra M. Rehan. 2018. “Behavioral and Genetic Mechanisms of Social Evolution: Insights from Incipiently and Facultatively Social Bees.” Apidologie 49 (1): 13–30.
	Smith, Adam R., Karen M. Kapheim, Sean O’Donnell, and William T. Wcislo. 2009. “Social Competition but Not Subfertility Leads to a Division of Labour in the Facultatively Social Sweat Bee Megalopta Genalis (Hymenoptera: Halictidae).” Animal Behaviour. https://doi.org/10.1016/j.anbehav.2009.06.032.
	Southon, Robin J., Emily F. Bell, Peter Graystock, Christopher DR Wyatt, Andrew N. Radford, and Seirian Sumner. "High indirect fitness benefits for helpers across the nesting cycle in the tropical paper wasp Polistes canadensis." Molecular ecology 28, no. 13 (2019): 3271-3284.
	Sumner, Seirian, Maurizio Casiraghi, William Foster, and Jeremy Field. 2002. “High Reproductive Skew in Tropical Hover Wasps.” Proceedings. Biological Sciences / The Royal Society 269 (1487): 179–86.
	Sumner, Seirian, Hans Kelstrup, and Daniele Fanelli. 2010. “Reproductive Constraints, Direct Fitness and Indirect Fitness Benefits Explain Helping Behaviour in the Primitively Eusocial Wasp, Polistes Canadensis.” Proceedings of the Royal Society B: Biological Sciences. https://doi.org/10.1098/rspb.2009.2289.
	Taylor, Benjamin A., Alessandro Cini, Rita Cervo, Max Reuter, and Seirian Sumner. "Queen succession conflict in the paper wasp Polistes dominula is mitigated by age-based convention." Behavioral Ecology 31, no. 4 (2020): 992-1002.
	West, Mary Jane. "Foundress associations in polistine wasps: dominance hierarchies and the evolution of social behavior." Science 157, no. 3796 (1967): 1584-1585
	West-Eberhard, M. (1969) The Social Biology of Polistine Wasps. Univ. Michigan Ann Harb. 15, 1–101

## Sheet: ST2
Supplementary Table 2. Reference genomes used in this study with Arthropod BUSCO completeness for comparison.
The numbers of annotated genes from the reference genome with the published N50 and total length estimates are given, as well as references and sequencing platform. Because BUSCOs were either not available or equivalently estimated across all published studies, we calculated the BUSCOs (Arthropoda) in predicted genes for each genome. We find that single copy completeness is approximately similar …
							(%) Arthropod BUSCOs in Predicted Genes (n = 1013)
Species	Number of Annotated Genes	Reference	GFF Version	Sequencing Platform	N50 (Mbp)	Total Length (Mbp)	Complete	Complete and single-copy	Complete and duplicated	Fragmented	Missing
Ceratina australensis	22745	Rehan et al. 2018	Rehan et al. 2018	Illumina HiSeq 2500	0.168	219.3	95.9	93	2.9	1.4	2.7
Ceratina calcarata	12316	Rehan et al. 2016	ASM165200 v.1	Illumina HiSeq 2500	0.074	261.9	98.3	96.7	1.6	0.7	1
Megalopta genalis	12793	Kapheim et al. 2020	Mgen v.1.2	Illumina HiSeq 4000	0.016	390.6	98.2	96.6	1.6	0.2	1.6
Polistes canadensis	10708	Patalano et al. 2015	ASM131383 v.1	Illumina HiSeq	0.536	211	99.5	99.1	0.4	0	0.5
Polistes dominula	11313	Standage et al. 2016	Pdom r1.2	Illumina HiSeq 2000	1.63	208	99.6	99.3	0.3	0.1	0.3
Liostenogaster flavolineata	14095	Taylor 2021 (PhD thesis)	Taylor 2021 (PhD thesis)	Illumina HiSeq 2500	1.5	291	98.8	98.4	0.4	0.6	0.6

## Sheet: ST3
Supplementary Table 3. BUSCO analysis on longest protein isoforms for each of the 6 species shows similar completeness of protein sequences.
In short, BUSCO (v. 5.1.2) analysis on longest protein isoforms was performed using the lineage dataset of hymenoptera_odb10 (Creation date: 2020-08-05, number of genomes: 40, number of BUSCOs: 5991). As comparison, UniProt Hymenoptera sets have completed BUSCOs that range between 51% and 99%, with a mean around 90%. So, although these protein sequences are on the lower-end of completeness, they …
Species	Complete	Complete and Single-Copy	Complete and Duplicated	Fragmented	Missing	Summary
Ceratina australensis	3946	3745	201	247	1798	C:65.9%[S:62.5%,D:3.4%],F:4.1%,M:30.0%,n:5991
Ceratina calcarata	3673	2231	1442	63	2255	C:61.3%[S:37.2%,D:24.1%],F:1.1%,M:37.6%,n:5991
Megalopta genalis	4387	3188	1199	33	1571	C:73.2%[S:53.2%,D:20.0%],F:0.6%,M:26.2%,n:5991
Polistes canadensis	4567	3481	1086	34	1390	C:76.2%[S:58.1%,D:18.1%],F:0.6%,M:23.2%,n:5991
Polistes dominula	4394	3222	1172	20	1577	C:73.4%[S:53.8%,D:19.6%],F:0.3%,M:26.3%,n:5991
Liostengaster flavolineata	5299	5290	9	221	471	C:88.5%[S:88.3%,D:0.2%],F:3.7%,M:7.8%,n:5991

## Sheet: ST4
Supplementary Table 4. RNASeq metadata for samples used in this study.
Metadata used for the RNAseq data for the 6 species used in this study, including phenotype (Reproductive (R) vs. Non-reproductive (NR), Sample type, Tissue type, Sample ID, NCBI Short-Read Archive, Number of reads, Sampling Information, NCBI BioProject ID, and publication associated with data.
ID	Species	Phenotype	Sample type	Tissue type	Nest identity	Sample ID	Sample Name on SRA	Number of Reads	Sampling Information	NCBI BioProject	Reference
Ca1	Ceratina australensis	NR	individual	brain	R paired with NR	caRNA12	SRR2917198	30770404	Collection site: Australia; Behavior group: callow; Not foraging.	PRJNA406923	Rehan et al 2018 GBE
Ca2	Ceratina australensis	NR	individual	brain	R paired with NR	caRNA11	SRR2917152	32705670	Collection site: Australia; Behavior group: callow; Not foraging.
Ca2	Ceratina australensis	NR	individual	brain	R paired with NR	caRNA10	SRR2916699	19573706	Collection site: Australia; Behavior group: callow; Not foraging.
Ca4	Ceratina australensis	R	individual	brain	R paired with NR	caRNA03	SRR2916026	35659852	Collection site: Australia; Behavior group: primary; Foraging.
Ca5	Ceratina australensis	R	individual	brain	R paired with NR	caRNA02	SRR2916025	20290494	Collection site: Australia; Behavior group: primary; Foraging.
Ca6	Ceratina australensis	R	individual	brain	R paired with NR	caRNA01	SRR2915407	17697350	Collection site: Australia; Behavior group: primary; Foraging.
Cc1	Ceratina calcarata	R	individual	whole head	R paired with NR	F91_AB	SRR13281988	28369158	Collection site: USA; Nest Stage: 3 - Active Brood; reproductive-like foraging	PRJNA434715	Shell & Rehan 2019 Proc B
Cc2	Ceratina calcarata	R	individual	whole head	R paired with NR	F95_AB	SRR13281982	21364298	Collection site: USA; Nest Stage: 4 - Full Brood; reproductive-like foraging
Cc3	Ceratina calcarata	R	individual	whole head	R paired with NR	F99_AB	SRR13281995	20735348	Collection site: USA; Nest Stage: 5 - Autumn, Old; Behavior Group:Foraging.
Cc4	Ceratina calcarata	NR	individual	whole head	R paired with NR	K70-FD	SRR13282007	27392380	Collection site: USA; Nest Stage: 5 - Autumn, Old; Behavior Group: Nesting.
Cc5	Ceratina calcarata	NR	individual	whole head	R paired with NR	K86-FD	SRR13281993	25338890	Collection site: USA; Nest Stage: 5 - Autumn, Old; Behavior Group: Foraging.
Cc6	Ceratina calcarata	NR	individual	whole head	R paired with NR	W46-FD	SRR13282006	22916518	Collection site: USA; Nest Stage: 5 - Autumn, Old; Behavior Group: Nesting.
Lf1	Liostenogaster flavolineata	NR	individual	brain	each sample from a different nest	SocF10	PRJNA801104	50301138	Collection site: Malaysia.	PRJNA801104	Taylor BA. 2021. THE EVOLUTION AND MECHANISMS OF CASTE PLASTICITY IN VESPID WASPS. PhD Thesis. London.
Lf2	Liostenogaster flavolineata	NR	individual	brain	each sample from a different nest	SocF11	PRJNA801104	57984864	Collection site: Malaysia.
Lf3	Liostenogaster flavolineata	NR	individual	brain	each sample from a different nest	SocF12	PRJNA801104	40645522	Collection site: Malaysia.
Lf4	Liostenogaster flavolineata	NR	individual	brain	each sample from a different nest	SocF14	PRJNA801104	48324896	Collection site: Malaysia.
Lf5	Liostenogaster flavolineata	NR	individual	brain	each sample from a different nest	SocF4	PRJNA801104	54651296	Collection site: Malaysia.
Lf6	Liostenogaster flavolineata	NR	individual	brain	each sample from a different nest	SocF5	PRJNA801104	64876994	Collection site: Malaysia.
Lf7	Liostenogaster flavolineata	NR	individual	brain	each sample from a different nest	SocF6	PRJNA801104	49940768	Collection site: Malaysia.
Lf8	Liostenogaster flavolineata	NR	individual	brain	each sample from a different nest	SocF7	PRJNA801104	48628300	Collection site: Malaysia.
Lf9	Liostenogaster flavolineata	NR	individual	brain	each sample from a different nest	SocF8	PRJNA801104	51142072	Collection site: Malaysia.
Lf10	Liostenogaster flavolineata	NR	individual	brain	each sample from a different nest	SocF9	PRJNA801104	48350478	Collection site: Malaysia.
Lf11	Liostenogaster flavolineata	R	individual	brain	each sample from a different nest	SocR10	PRJNA801104	48596310	Collection site: Malaysia.
Lf12	Liostenogaster flavolineata	R	individual	brain	each sample from a different nest	SocR1	PRJNA801104	96115726	Collection site: Malaysia.
Lf13	Liostenogaster flavolineata	R	individual	brain	each sample from a different nest	SocR2	PRJNA801104	45493134	Collection site: Malaysia.
Lf14	Liostenogaster flavolineata	R	individual	brain	each sample from a different nest	SocR3	PRJNA801104	46928700	Collection site: Malaysia.
Lf15	Liostenogaster flavolineata	R	individual	brain	each sample from a different nest	SocR4	PRJNA801104	50491406	Collection site: Malaysia.
Lf16	Liostenogaster flavolineata	R	individual	brain	each sample from a different nest	SocR5	PRJNA801104	52569292	Collection site: Malaysia.
Lf17	Liostenogaster flavolineata	R	individual	brain	each sample from a different nest	SocR6	PRJNA801104	45970884	Collection site: Malaysia.
Lf18	Liostenogaster flavolineata	R	individual	brain	each sample from a different nest	SocR7	PRJNA801104	62182252	Collection site: Malaysia.
Lf19	Liostenogaster flavolineata	R	individual	brain	each sample from a different nest	SocR8	PRJNA801104	51414780	Collection site: Malaysia.
Mg1	Megalopta genalis	R	individual	brain	each sample from a different nest	AN080A_br	SRR3948522	35294392	Collection site: Panama; 118 days after eclosion; collected following an egg-laying event; longest oocyte in mm: 2.261.	PRJNA331103	Jones et al 2017 ProcB
Mg2	Megalopta genalis	R	individual	brain	each sample from a different nest	AN095A_br	SRR3948580	31426976	Collection site: Panama; 93 days after eclosion; collected following an egg-laying event; longest oocyte in mm: 2.464.
Mg3	Megalopta genalis	R	individual	brain	each sample from a different nest	CK17_9_br	SRR3948532	28202760	Collection site: Panama; 137 days after eclosion; collected following an egg-laying event; longest oocyte in mm: 2.514.
Mg4	Megalopta genalis	R	individual	brain	each sample from a different nest	CK7_1_br	SRR3948545	30361084	Collection site: Panama; 66 days after eclosion; collected following an egg-laying event; longest oocyte in mm: 3.44.
Mg5	Megalopta genalis	R	individual	brain	each sample from a different nest	NB06C_2_br	SRR3948559	30432678	Collection site: Panama; 18 days after eclosion; collected following an egg-laying event; longest oocyte in mm: 2.191.
Mg6	Megalopta genalis	R	individual	brain	each sample from a different nest	NB26_6_br	SRR3948571	28636570	Collection site: Panama; 71 days after eclosion; collected following an egg-laying event; longest oocyte in mm: 1.986.
Mg7	Megalopta genalis	R	individual	brain	each sample from a different nest	NB9_2_2_br	SRR3948576	27352178	Collection site: Panama; 99 days after eclosion; collected following an egg-laying event; longest oocyte in mm: 2.4.
Mg8	Megalopta genalis	NR	individual	brain	each sample from a different nest	AN080B_br	SRR3948549	23518202	Collection site: Panama; 24 days after eclosion; longest oocyte in mm: 0.239.
Mg9	Megalopta genalis	NR	individual	brain	each sample from a different nest	AN095B_br	SRR3948582	17453576	Collection site: Panama; 22 days after eclosion; longest oocyte in mm: 0.2035.
M10	Megalopta genalis	NR	individual	brain	each sample from a different nest	C12_4_1_br	SRR3948523	27515362	Collection site: Panama; 10 days after eclosion; longest oocyte in mm: 0.822.
Mg11	Megalopta genalis	NR	individual	brain	each sample from a different nest	CK17_9_1_br	SRR3948530	26670454	Collection site: Panama; 10 days after eclosion; longest oocyte in mm: 0.587.
Mg12	Megalopta genalis	NR	individual	brain	each sample from a different nest	CK2612_6_1_br	SRR3948535	29053308	Collection site: Panama; 10 days after eclosion; no oocyte.
Mg13	Megalopta genalis	NR	individual	brain	each sample from a different nest	CK51_1_1_br	SRR3948538	31780546	Collection site: Panama; 14 days after eclosion; longest oocyte in mm: 0.655.
Mg14	Megalopta genalis	NR	individual	brain	each sample from a different nest	GT83_7_1_br	SRR3948546	27883326	Collection site: Panama; 10 days after eclosion; longest oocyte in mm: 0.608.
Mg15	Megalopta genalis	NR	individual	brain	each sample from a different nest	NB04_6_1_br	SRR3948551	31609568	Collection site: Panama; 15 days after eclosion; longest oocyte in mm: 0.73.
Mg16	Megalopta genalis	NR	individual	brain	each sample from a different nest	NB26_6_1_br	SRR3948569	26628728	Collection site: Panama; 24 days after eclosion; longest oocyte in mm: 0.558.
Pc1	Polistes canadensis	R	individual	brain	each sample from a different nest	SRR1519108	SRR1519108	19700720	Collection site: Panama.	PRJNA255520	Patalano et al. 2015 PNAS
Pc2	Polistes canadensis	R	individual	brain	each sample from a different nest	SRR1519109	SRR1519109	30419094	Collection site: Panama.
Pc3	Polistes canadensis	R	individual	brain	each sample from a different nest	SRR1519110	SRR1519110	33019682	Collection site: Panama.
Pc4	Polistes canadensis	R	individual	brain	each sample from a different nest	SRR1519111	SRR1519111	35060882	Collection site: Panama.
Pc5	Polistes canadensis	NR	individual	brain	each sample from a different nest	SRR1519112	SRR1519112	27661160	Collection site: Panama.
Pc6	Polistes canadensis	NR	individual	brain	each sample from a different nest	SRR1519113	SRR1519113	19545760	Collection site: Panama.
Pc7	Polistes canadensis	NR	individual	brain	each sample from a different nest	SRR1519114	SRR1519114	20061786	Collection site: Panama.
Pc8	Polistes canadensis	NR	individual	brain	each sample from a different nest	SRR1519115	SRR1519115	18285142	Collection site: Panama.
Pc9	Polistes canadensis	NR	individual	brain	each sample from a different nest	SRR1519116	SRR1519116	30465730	Collection site: Panama.
Pc10	Polistes canadensis	NR	individual	brain	each sample from a different nest	SRR1519117	SRR1519117	34619952	Collection site: Panama.
Pd1	Polistes dominula	R	individual	brain	each sample from a different nest	F03BL	SRR12112889	22497934	Collection site: Italy.	PRJNA642907	Taylor et al 2021 Nat. Comms
Pd2	Polistes dominula	R	individual	brain	each sample from a different nest	F14GR	SRR12112895	24461086	Collection site: Italy.
Pd3	Polistes dominula	R	individual	brain	each sample from a different nest	F38BL	SRR12112899	25143864	Collection site: Italy.
Pd4	Polistes dominula	R	individual	brain	each sample from a different nest	F42OR	SRR12112900	22134146	Collection site: Italy.
Pd5	Polistes dominula	R	individual	brain	each sample from a different nest	F45OR	SRR12112901	21634264	Collection site: Italy.
Pd6	Polistes dominula	R	individual	brain	each sample from a different nest	F47RD	SRR12112902	23149554	Collection site: Italy.
Pd7	Polistes dominula	R	individual	brain	each sample from a different nest	F48SL	SRR12112903	23087286	Collection site: Italy.
Pd8	Polistes dominula	R	individual	brain	each sample from a different nest	F51RD	SRR12112905	22174498	Collection site: Italy.
Pd9	Polistes dominula	R	individual	brain	each sample from a different nest	F65ORWH	SRR12112909	19829960	Collection site: Italy.
Pd10	Polistes dominula	R	individual	brain	each sample from a different nest	F67YLBL	SRR12112910	19751004	Collection site: Italy.
Pd11	Polistes dominula	R	individual	brain	each sample from a different nest	F69OR	SRR12112911	20541390	Collection site: Italy.
Pd12	Polistes dominula	R	individual	brain	each sample from a different nest	F71BL	SRR12112913	25946080	Collection site: Italy.
Pd13	Polistes dominula	NR	individual	brain	each sample from a different nest	W01RDYL	SRR12112915	26101628	Collection site: Italy.
Pd14	Polistes dominula	NR	individual	brain	each sample from a different nest	W08RDOR	SRR12112916	24325400	Collection site: Italy.
Pd15	Polistes dominula	NR	individual	brain	each sample from a different nest	W09RDOR	SRR12112917	30619576	Collection site: Italy.
Pd16	Polistes dominula	NR	individual	brain	each sample from a different nest	W13YLSL	SRR12112918	31277262	Collection site: Italy.
Pd17	Polistes dominula	NR	individual	brain	each sample from a different nest	W28ORYL	SRR12112919	26940282	Collection site: Italy.
Pd18	Polistes dominula	NR	individual	brain	each sample from a different nest	W40GROR	SRR12112920	24198578	Collection site: Italy.
Pd19	Polistes dominula	NR	individual	brain	each sample from a different nest	W46ORYL	SRR12112921	25337414	Collection site: Italy.
Pd20	Polistes dominula	NR	individual	brain	each sample from a different nest	W49RDYL	SRR12112922	26682498	Collection site: Italy.
Pd21	Polistes dominula	NR	individual	brain	each sample from a different nest	W54ORYL	SRR12112923	25963914	Collection site: Italy.
Pd22	Polistes dominula	NR	individual	brain	each sample from a different nest	W56YLBL	SRR12112924	30923028	Collection site: Italy.
Pd23	Polistes dominula	NR	individual	brain	each sample from a different nest	W58BLWH	SRR12112925	25452708	Collection site: Italy.
Pd24	Polistes dominula	NR	individual	brain	each sample from a different nest	W70RDYL	SRR12112926	25447454	Collection site: Italy.

## Sheet: ST5
Supplementary Table 5: Results of the RNAseq read mapping using the Nextflow wrapper nf-core/rnaseq (v.1.4.2).
We find that despite the variability in numbers of samples, overall percent mapping of the RNAseq reads was largely comparable. The lowest proportion of uniquely mapped reads was in Ceratina calcarata, although it overlapped with that of that of other species. The highest proportion of uniquely mapped reads was in Polistes canadensis. We also checked to ensure that feature counts, total Fragments…
	Reference	Sequencing Platform	Number of samples	Overall mapping*	Total Feature Counts**	Feature Counts per Sample	GFF Feature Counts	Total FPKM	Mean FPKM per Sample	Mean Total FPKM Reproductive Phenotype	Mean Total FPKM Non-Reproductive Phenotype	Ratio of Mean FPKM R : Mean FPKM NR
Ceratina australensis	Rehan et al. 2018	lllumina HiSeq 2500	6	73.83% - 83.70%	5287515	881252	341469	1898629	316438	104096	106863	0.974107
Ceratina calcarata	Shell & Rehan 2019	lllumina HiSeq 2500	6	64.46% - 86.86%	11887571	1.98126e+06	488992	2959707	493284	154621	174236	0.887423
Megalopta genalis	Jones et al. 2017	lllumina HiSeq 2500	16	72.62% - 78.84%	7391644	461978	472253	6062351	378897	53427.6	42523.4	1.25643
Polistes canadensis	Patalano et al. 2015	Illumina GAIIx & Illumina HiSeq	10	92.85% - 95.56%	12548424	1.25484e+06	396601	4473702	447370	111490	74718.5	1.49213
Polistes dominula	Taylor et al. 2020	Illumina HiSeq 2000	24	85.83% - 90.27%	7980078	332503	435757	10939287	455804	37294.9	38672.3	0.964383
Liostenogaster flavolineata	Taylor (2021, PhD Thesis)	Illumina HiSeq 2500	19	75.17% - 85.52%	15689353	825755	309177	8471171	445851	48515.8	45414	1.0683
Mean				77.46% - 86.79%	1.01308e+07	956266	407375	5.80081e+06	422941	84907.5	80404.5	1.10713
Standard Deviation				0.0926	3.88367e+06	599304	71803.3	3.4253e+06	63925.8	45863.1	52797	0.227318
*Uniquely mapped reads proportion
**Alignments that are assigned to a GFF feature

## Sheet: ST6
Supplementary Table 6: OrthoFinder results based on longest protein isoforms.
We obtained several lists of orthogroups using OrthoFinder and various combinations of input (Column E). Lists of True Single-Copy Orthogroups (rows 8-13) were too conservative (between 123 and 1053 orthogroups), thus we relaxed our filtering rules (Column B). In our comparative analyses, we used the following three lists: relaxed list of six species (3,718 orthogroups), relaxed list for bees (5,…
Orthogroup Type	Number of Orthogroups	Analysis aim	Species included
Relaxed filtering: between 1 and 3 copies per species, allowing only one species with absent orthogroup	3718	Common to all six species	Ceratina australensis, C. calcarata, Megalopta genalis, Polistes dominula, P. canadensis, Liostenogaster flavolineata
	5787	Common to all three bees	C. australensis, C. calcarata, M. genalis
	6983	Common to all three wasps	P. dominula, P. canadensis, L. flavolineata
True Single-Copy Orthogroups (1:1)	1053	Common to all three wasps and the honey bee	P. dominula, P. canadensis, L. flavolineata, Apis mellifera
	708	Common to all three wasps, and two model organisms (honey bee, fruit fly)	P. dominula, P. canadensis, L. flavolineata, A. mellifera, Drosophila melanogaster
	539	Common to all three bees, and the honey bee	C. australensis, C. calcarata, M. genalis, A. mellifera
	419	Common to all six species	C. australensis, C. calcarata, M. genalis, P. dominula, P. canadensis, L. flavolineata
	322	Common to all three bees, and two model organisms (honey bee, fruit fly)	C. australensis, C. calcarata, M. genalis, A. mellifera, D. melanogaster
	123	Common to all six species, and two model organisms (honey bee, fruit fly)	C. australensis, C. calcarata, M. genalis, P. dominula, P. canadensis, L. flavolineata, A. mellifera, D. melanogaster

## Sheet: ST7
Supplementary Table 7: SVM designs and Resulting Numbers of Predictor Genes with Model Error Rates
A) Lineage-independent SVM. Here the gene set includes 3,718 orthogroups that are common to all six species. Each SVM is designed with 5 Training Species (column B) and a large number of Training Samples (column C; R = reproductives, NR = Non-Reproductives). We included all samples (column E) from the Tested Species (column D). For all testing species except Polistes dominula, the optimised model…
B) In the lineage-specific SVM, each test starts with a larger set of orthogroups than in the lineage-independent SVM (A). The bee-specific SVMs include a gene set of 5787 bee-specific orthohgroups. The wasp-specific SVMs include a gene set of 6983 wasp-specific orthogroups. Each SVM is designed with 2 Training Species (column A) and a large number of Training Samples (column C; R = reproductives…
C) Confusion matrix and accuracy rate for Linear and Radial Kernel SVM
A) Categorising genes based on 3,718 orthogroups common to all species
Training Species	Number of Training Samples	Testing Species	Number of Testing Samples	Number of Predictor Genes	Proportion of Predictor Genes*	Full Model Error Rate**	Optimised Model Error Rate***
C. calcarata, M. genalis, P. canadensis, P. dominula, L. flavolineata	37 R, 38 NR	Ceratina australensis	3 R, 3 NR	636	0.17106	0.2281	0.1804
C. australensis, M. genalis, P. canadensis, P. dominula, L. flavolineata	37 R, 38 NR	Ceratina calcarata	3 R, 3 NR	533	0.143357	0.2388	0.1917
C. australensis, C. calcarata, P. canadensis, P. dominula, L. flavolineata	31R, 34 NR	Megalopta genalis	9 R, 7 NR	494	0.132867	0.2149	0.1815
C. australensis, C. calcarata, M. genalis, P. dominula, L. flavolineata	36 R, 35 NR	Polistes canadensis	4 R, 6 NR	517	0.139053	0.1789	0.2399
C. australensis, C. calcarata, M. genalis, P. canadensis, L. flavolineata	28 R, 29 NR	Polistes dominula	12 R, 12 NR	504	0.135557	0.2334	0.1798
C. australensis, C. calcarata, M. genalis, P. canadensis, P. dominula	31 R, 31 NR	Liostenogaster flavolineata	9 R, 10 NR	399	0.107316	0.209	0.1623
Mean				513.833	0.138202	0.217183	0.189267
Standard Deviation				76.1299	0.020476	0.0218505	0.0265534
* Out of 3,718 nearly single-copy orthogroups
** SVM is first run on all samples and all orthogroups in k-fold cross-validation settings to determine full model error rate.
*** SVM is then run on all samples and orthogroups that are predictors.
B) Categorising genes based on lineage-specific orthogroups, common to either wasps or bees
Training Species	Number of Training Samples	Testing Species	Number of Testing Samples	Number of lineage-specific nearly single-copy orthogroups	Number of Predictor Genes	Proportion of Predictor Genes****	Full Model Error Rate**	Optimised Model Error Rate***
C. calcarata, M. genalis	10 R, 12 NR	Ceratina australensis	3 R, 3 NR	5787	402	0.108123	0.1675	0.1803
C. australensis, M. genalis	10 R, 12 NR	Ceratina calcarata	3 R, 3 NR		702	0.188811	0.2925	0.3447
C. australensis, C. calcarata	6 R, 6 NR	Megalopta genalis	9 R, 7 NR		324	0.0871436	0.2262	0.3293
Mean					476	0.128026	0.228733	0.284767
Standard Deviation					199.57	0.0536766	0.0625385	0.0907979
P. dominula, L. flavolineata	21 R, 22 NR	Polistes canadensis	4 R, 6 NR	6983	962	0.258741	0.2316	0.1452
P. canadensis, L. flavolineata	13 R, 16 NR	Polistes dominula	12 R, 12 NR		956	0.257127	0.2678	0.1863
P. canadensis, P. dominula	16 R, 18 NR	Liostenogaster flavolineata	9 R, 10 NR		379	0.101937	0.1533	0.1771
Mean					765.667	0.205935	0.217567	0.169533
Standard Deviation					334.877	0.090069	0.0585257	0.0215695
**** Out of either 5,787 bee-specific, or 6,983 wasp-specific nearly single-copy orthogroups
C) Confusion matrix and accuracy rate for Linear and Radial Kernel SVM
Testing species	Ceratina australensis		Polistes canadensis		Megalopta genalis		Polistes dominula		Ceratina calcarata		Liostenogaster flavolineata
Linear Confusion Matrix	3	0	6	0	9	0	12	0	0	3	10	0
	3	0	4	0	7	0	12	0	0	3	9	0
Accuracy Rate (Linear Kernel)	0.5		0.6		0.21875		0.4		0.25		0.526316
Radial Confusion Matrix	3	0	6	0	0	9	9	3	3	0	10	0
	3	0	4	0	0	7	9	3	3	0	9	0
Accuracy Rate (Radial Kernel)	0.5		0.6		0.5625		0.5		0.5		0.526316
Legend
False Positive
False Negative
True Positive
True Negative

## Sheet: ST8
Supplementary Table 8: Gene Ontology (GO) Term Enrichment Tests for SVM predictor Genes Common to All Six Species (N = 127)
The table provides the GO identifier (GO.ID), its Term (GO Slim Term), TopGo P-value, GO Category such that BP = Biological Processes, MF = Molecular Functions, & CC = Cellular Components. A total of N = 3699 GO terms were mapped, including 2683 BP, 559 MF, and 483 CC terms. GO Terms are sorted from smallest P-value to greatest; No significantly enriched GO terms were found across the 127 SVM pre…
GO.ID	GO Term	P-value	GOCategory
GO:0010001	glial cell differentiation	0.095	BP
GO:0006090	pyruvate metabolic process	0.101	BP
GO:0007400	neuroblast fate determination	0.134	BP
GO:0035287	head segmentation	0.134	BP
GO:0060491	regulation of cell projection assembly	0.157	BP
GO:0120032	regulation of plasma membrane bounded cell projection assembly	0.157	BP
GO:0001703	gastrulation with mouth forming first	0.177	BP
GO:0010004	gastrulation involving germ band extension	0.177	BP
GO:0048867	stem cell fate determination	0.177	BP
GO:0120034	positive regulation of plasma membrane bounded cell projection assembly	0.177	BP
GO:0042684	cardioblast cell fate commitment	0.196	BP
GO:0060911	cardiac cell fate commitment	0.196	BP
GO:0106030	neuron projection fasciculation	0.196	BP
GO:0042659	regulation of cell fate specification	0.224	BP
GO:0046165	alcohol biosynthetic process	0.23	BP
GO:0006122	mitochondrial electron transport, ubiquinol to cytochrome c	0.263	BP
GO:0006805	xenobiotic metabolic process	0.263	BP
GO:0016973	poly(A)+ mRNA export from nucleus	0.263	BP
GO:0022408	negative regulation of cell-cell adhesion	0.263	BP
GO:0035289	posterior head segmentation	0.263	BP
GO:0042689	regulation of crystal cell differentiation	0.263	BP
GO:0043001	Golgi to plasma membrane protein transport	0.263	BP
GO:0048581	negative regulation of post-embryonic development	0.263	BP
GO:0071466	cellular response to xenobiotic stimulus	0.263	BP
GO:0014017	neuroblast fate commitment	0.272	BP
GO:0051489	regulation of filopodium assembly	0.272	BP
GO:0010453	regulation of cell fate commitment	0.322	BP
GO:0048865	stem cell fate commitment	0.322	BP
GO:0006085	acetyl-CoA biosynthetic process	0.329	BP
GO:0007162	negative regulation of cell adhesion	0.329	BP
GO:0010002	cardioblast differentiation	0.329	BP
GO:0051491	positive regulation of filopodium assembly	0.329	BP
GO:0061951	establishment of protein localization to plasma membrane	0.329	BP
GO:0009060	aerobic respiration	0.395	BP
GO:0045611	negative regulation of hemocyte differentiation	0.395	BP
GO:0046173	polyol biosynthetic process	0.395	BP
GO:0110111	negative regulation of animal organ morphogenesis	0.395	BP
GO:1901292	nucleoside phosphate catabolic process	0.42	BP
GO:0006096	glycolytic process	0.457	BP
GO:0006298	mismatch repair	0.457	BP
GO:0006757	ATP generation from ADP	0.457	BP
GO:0006893	Golgi to plasma membrane transport	0.457	BP
GO:0007422	peripheral nervous system development	0.457	BP
GO:0007475	apposition of dorsal and ventral imaginal disc-derived wing surfaces	0.457	BP
GO:0007485	imaginal disc-derived male genitalia development	0.457	BP
GO:0016360	sensory organ precursor cell fate determination	0.457	BP
GO:0021782	glial cell development	0.457	BP
GO:0035146	tube fusion	0.457	BP
GO:0035147	branch fusion, open tracheal system	0.457	BP
GO:0035285	appendage segmentation	0.457	BP
GO:0035384	thioester biosynthetic process	0.457	BP
GO:0036011	imaginal disc-derived leg segmentation	0.457	BP
GO:0042688	crystal cell differentiation	0.457	BP
GO:0042866	pyruvate biosynthetic process	0.457	BP
GO:0043242	negative regulation of protein complex disassembly	0.457	BP
GO:0060582	cell fate determination involved in pattern specification	0.457	BP
GO:0071616	acyl-CoA biosynthetic process	0.457	BP
GO:0110116	regulation of compound eye photoreceptor cell differentiation	0.457	BP
GO:1901880	negative regulation of protein depolymerization	0.457	BP
GO:2000736	regulation of stem cell differentiation	0.457	BP
GO:0007480	imaginal disc-derived leg morphogenesis	0.472	BP
GO:0042737	drug catabolic process	0.472	BP
GO:0007478	leg disc morphogenesis	0.511	BP
GO:1901617	organic hydroxy compound biosynthetic process	0.511	BP
GO:0009132	nucleoside diphosphate metabolic process	0.512	BP
GO:0046847	filopodium assembly	0.512	BP
GO:0006165	nucleoside diphosphate phosphorylation	0.515	BP
GO:0007455	eye-antennal disc morphogenesis	0.515	BP
GO:0008052	sensory organ boundary specification	0.515	BP
GO:0035051	cardiocyte differentiation	0.515	BP
GO:0035162	embryonic hemopoiesis	0.515	BP
GO:0050821	protein stabilization	0.515	BP
GO:1905268	negative regulation of chromatin organization	0.515	BP
GO:0008587	imaginal disc-derived wing margin morphogenesis	0.548	BP
GO:0042063	gliogenesis	0.548	BP
GO:0014016	neuroblast differentiation	0.556	BP
GO:0045466	R7 cell differentiation	0.556	BP
GO:0006084	acetyl-CoA metabolic process	0.569	BP
GO:0006730	one-carbon metabolic process	0.569	BP
GO:0007450	dorsal/ventral pattern formation, imaginal disc	0.569	BP
GO:0007484	imaginal disc-derived genitalia development	0.569	BP
GO:0033866	nucleoside bisphosphate biosynthetic process	0.569	BP
GO:0034030	ribonucleoside bisphosphate biosynthetic process	0.569	BP
GO:0034033	purine nucleoside bisphosphate biosynthetic process	0.569	BP
GO:0046031	ADP metabolic process	0.569	BP
GO:0046939	nucleotide phosphorylation	0.569	BP
GO:0048872	homeostasis of number of cells	0.569	BP
GO:0006066	alcohol metabolic process	0.584	BP
GO:0032543	mitochondrial translation	0.584	BP
GO:0002253	activation of immune response	0.598	BP
GO:0006936	muscle contraction	0.598	BP
GO:0009309	amine biosynthetic process	0.598	BP
GO:0014013	regulation of gliogenesis	0.598	BP
GO:0016080	synaptic vesicle targeting	0.598	BP
GO:0016126	sterol biosynthetic process	0.598	BP
GO:0017158	regulation of calcium ion-dependent exocytosis	0.598	BP
GO:0019722	calcium-mediated signaling	0.598	BP
GO:0030713	ovarian follicle cell stalk formation	0.598	BP
GO:0031061	negative regulation of histone methylation	0.598	BP
GO:0032204	regulation of telomere maintenance	0.598	BP
GO:0034982	mitochondrial protein processing	0.598	BP
GO:0035309	wing and notum subfield formation	0.598	BP
GO:0040005	chitin-based cuticle attachment to epithelium	0.598	BP
GO:0042401	cellular biogenic amine biosynthetic process	0.598	BP
GO:0042559	pteridine-containing compound biosynthetic process	0.598	BP
GO:0043647	inositol phosphate metabolic process	0.598	BP
GO:0043687	post-translational protein modification	0.598	BP
GO:0045022	early endosome to late endosome transport	0.598	BP
GO:0045614	negative regulation of plasmatocyte differentiation	0.598	BP
GO:0045676	regulation of R7 cell differentiation	0.598	BP
GO:0048841	regulation of axon extension involved in axon guidance	0.598	BP
GO:0051084	de novo' posttranslational protein folding	0.598	BP
GO:0051085	chaperone cofactor-dependent protein refolding	0.598	BP
GO:0061382	Malpighian tubule tip cell differentiation	0.598	BP
GO:0098927	vesicle-mediated transport between endosomal compartments	0.598	BP
GO:1901216	positive regulation of neuron death	0.598	BP
GO:1902652	secondary alcohol metabolic process	0.598	BP
GO:1903305	regulation of regulated secretory pathway	0.598	BP
GO:1903578	regulation of ATP metabolic process	0.598	BP
GO:1904748	regulation of apoptotic process involved in development	0.598	BP
GO:0031346	positive regulation of cell projection organization	0.606	BP
GO:0031589	cell-substrate adhesion	0.618	BP
GO:0045610	regulation of hemocyte differentiation	0.618	BP
GO:0048580	regulation of post-embryonic development	0.618	BP
GO:0060581	cell fate commitment involved in pattern specification	0.618	BP
GO:0098876	vesicle-mediated transport to the plasma membrane	0.618	BP
GO:1901879	regulation of protein depolymerization	0.618	BP
GO:0016203	muscle attachment	0.635	BP
GO:0030155	regulation of cell adhesion	0.635	BP
GO:0060538	skeletal muscle organ development	0.635	BP
GO:0006406	mRNA export from nucleus	0.663	BP
GO:0008049	male courtship behavior	0.663	BP
GO:0009135	purine nucleoside diphosphate metabolic process	0.663	BP
GO:0009166	nucleotide catabolic process	0.663	BP
GO:0009179	purine ribonucleoside diphosphate metabolic process	0.663	BP
GO:0009185	ribonucleoside diphosphate metabolic process	0.663	BP
GO:0009410	response to xenobiotic stimulus	0.663	BP
GO:0019359	nicotinamide nucleotide biosynthetic process	0.663	BP
GO:0019363	pyridine nucleotide biosynthetic process	0.663	BP
GO:0019751	polyol metabolic process	0.663	BP
GO:0022407	regulation of cell-cell adhesion	0.663	BP
GO:0034765	regulation of ion transmembrane transport	0.663	BP
GO:0042387	plasmatocyte differentiation	0.663	BP
GO:0046532	regulation of photoreceptor cell differentiation	0.663	BP
GO:0048806	genitalia development	0.663	BP
GO:0060179	male mating behavior	0.663	BP
GO:0071427	mRNA-containing ribonucleoprotein complex export from nucleus	0.663	BP
GO:0000154	rRNA modification	0.665	BP
GO:0000915	actomyosin contractile ring assembly	0.665	BP
GO:0002118	aggressive behavior	0.665	BP
GO:0002121	inter-male aggressive behavior	0.665	BP
GO:0006140	regulation of nucleotide metabolic process	0.665	BP
GO:0006458	de novo' protein folding	0.665	BP
GO:0006544	glycine metabolic process	0.665	BP
GO:0007229	integrin-mediated signaling pathway	0.665	BP
GO:0007366	periodic partitioning by pair rule gene	0.665	BP
GO:0007632	visual behavior	0.665	BP
GO:0014046	dopamine secretion	0.665	BP
GO:0014059	regulation of dopamine secretion	0.665	BP
GO:0016348	imaginal disc-derived leg joint morphogenesis	0.665	BP
GO:0017157	regulation of exocytosis	0.665	BP
GO:0030720	oocyte localization involved in germarium-derived egg chamber formation	0.665	BP
GO:0030837	negative regulation of actin filament polymerization	0.665	BP
GO:0031333	negative regulation of protein complex assembly	0.665	BP
GO:0032272	negative regulation of protein polymerization	0.665	BP
GO:0034446	substrate adhesion-dependent cell spreading	0.665	BP
GO:0034629	cellular protein-containing complex localization	0.665	BP
GO:0035203	regulation of lamellocyte differentiation	0.665	BP
GO:0042135	neurotransmitter catabolic process	0.665	BP
GO:0043470	regulation of carbohydrate catabolic process	0.665	BP
GO:0045456	ecdysteroid biosynthetic process	0.665	BP
GO:0048194	Golgi vesicle budding	0.665	BP
GO:0048800	antennal morphogenesis	0.665	BP
GO:0048803	imaginal disc-derived male genitalia morphogenesis	0.665	BP
GO:0048808	male genitalia morphogenesis	0.665	BP
GO:0050432	catecholamine secretion	0.665	BP
GO:0050433	regulation of catecholamine secretion	0.665	BP
GO:0060250	germ-line stem-cell niche homeostasis	0.665	BP
GO:0070734	histone H3-K27 methylation	0.665	BP
GO:0071241	cellular response to inorganic substance	0.665	BP
GO:0071322	cellular response to carbohydrate stimulus	0.665	BP
GO:0090307	mitotic spindle assembly	0.665	BP
GO:0090598	male anatomical structure morphogenesis	0.665	BP
GO:1900542	regulation of purine nucleotide metabolic process	0.665	BP
GO:1903706	regulation of hemopoiesis	0.665	BP
GO:2000278	regulation of DNA biosynthetic process	0.665	BP
GO:0007617	mating behavior	0.671	BP
GO:0046434	organophosphate catabolic process	0.671	BP
GO:0048645	animal organ formation	0.671	BP
GO:0035218	leg disc development	0.681	BP
GO:0006892	post-Golgi vesicle-mediated transport	0.704	BP
GO:0034762	regulation of transmembrane transport	0.704	BP
GO:0042593	glucose homeostasis	0.704	BP
GO:0042773	ATP synthesis coupled electron transport	0.704	BP
GO:0042775	mitochondrial ATP synthesis coupled electron transport	0.704	BP
GO:0046854	phosphatidylinositol phosphorylation	0.704	BP
GO:0048015	phosphatidylinositol-mediated signaling	0.704	BP
GO:0048017	inositol lipid-mediated signaling	0.704	BP
GO:0072525	pyridine-containing compound biosynthetic process	0.704	BP
GO:1902904	negative regulation of supramolecular fiber organization	0.704	BP
GO:0034404	nucleobase-containing small molecule biosynthetic process	0.704	BP
GO:0031344	regulation of cell projection organization	0.708	BP
GO:0120035	regulation of plasma membrane bounded cell projection organization	0.708	BP
GO:0000912	assembly of actomyosin apparatus involved in cytokinesis	0.721	BP
GO:0003012	muscle system process	0.721	BP
GO:0006099	tricarboxylic acid cycle	0.721	BP
GO:0006517	protein deglycosylation	0.721	BP
GO:0006584	catecholamine metabolic process	0.721	BP
GO:0006638	neutral lipid metabolic process	0.721	BP
GO:0006639	acylglycerol metabolic process	0.721	BP
GO:0006641	triglyceride metabolic process	0.721	BP
GO:0006998	nuclear envelope organization	0.721	BP
GO:0006999	nuclear pore organization	0.721	BP
GO:0007026	negative regulation of microtubule depolymerization	0.721	BP
GO:0007110	meiosis I cytokinesis	0.721	BP
GO:0007160	cell-matrix adhesion	0.721	BP
GO:0007629	flight behavior	0.721	BP
GO:0009712	catechol-containing compound metabolic process	0.721	BP
GO:0015844	monoamine transport	0.721	BP
GO:0015872	dopamine transport	0.721	BP
GO:0016081	synaptic vesicle docking	0.721	BP
GO:0016125	sterol metabolic process	0.721	BP
GO:0030539	male genitalia development	0.721	BP
GO:0030727	germarium-derived female germ-line cyst formation	0.721	BP
GO:0031057	negative regulation of histone modification	0.721	BP
GO:0031111	negative regulation of microtubule polymerization or depolymerization	0.721	BP
GO:0035112	genitalia morphogenesis	0.721	BP
GO:0035126	post-embryonic genitalia morphogenesis	0.721	BP
GO:0042059	negative regulation of epidermal growth factor receptor signaling pathway	0.721	BP
GO:0042398	cellular modified amino acid biosynthetic process	0.721	BP
GO:0042558	pteridine-containing compound metabolic process	0.721	BP
GO:0042693	muscle cell fate commitment	0.721	BP
GO:0043280	positive regulation of cysteine-type endopeptidase activity involved in apoptotic process	0.721	BP
GO:0045167	asymmetric protein localization involved in cell fate determination	0.721	BP
GO:0045454	cell redox homeostasis	0.721	BP
GO:0045613	regulation of plasmatocyte differentiation	0.721	BP
GO:0045815	positive regulation of gene expression, epigenetic	0.721	BP
GO:0046189	phenol-containing compound biosynthetic process	0.721	BP
GO:0048134	germ-line cyst formation	0.721	BP
GO:0048135	female germ-line cyst formation	0.721	BP
GO:0048805	imaginal disc-derived genitalia morphogenesis	0.721	BP
GO:0048846	axon extension involved in axon guidance	0.721	BP
GO:0051181	cofactor transport	0.721	BP
GO:0051705	multi-organism behavior	0.721	BP
GO:0051865	protein autoubiquitination	0.721	BP
GO:0051937	catecholamine transport	0.721	BP
GO:0051952	regulation of amine transport	0.721	BP
GO:1901185	negative regulation of ERBB signaling pathway	0.721	BP
GO:1901616	organic hydroxy compound catabolic process	0.721	BP
GO:1901989	positive regulation of cell cycle phase transition	0.721	BP
GO:1901992	positive regulation of mitotic cell cycle phase transition	0.721	BP
GO:1902284	neuron projection extension involved in neuron projection guidance	0.721	BP
GO:1902742	apoptotic process involved in development	0.721	BP
GO:0007369	gastrulation	0.735	BP
GO:0007618	mating	0.735	BP
GO:0031647	regulation of protein stability	0.735	BP
GO:0000045	autophagosome assembly	0.74	BP
GO:0006637	acyl-CoA metabolic process	0.74	BP
GO:0016999	antibiotic metabolic process	0.74	BP
GO:0022904	respiratory electron transport chain	0.74	BP
GO:0030516	regulation of axon extension	0.74	BP
GO:0033227	dsRNA transport	0.74	BP
GO:0033500	carbohydrate homeostasis	0.74	BP
GO:0035383	thioester metabolic process	0.74	BP
GO:0043244	regulation of protein complex disassembly	0.74	BP
GO:0046716	muscle cell cellular homeostasis	0.74	BP
GO:0061387	regulation of extent of cell growth	0.74	BP
GO:1905037	autophagosome organization	0.74	BP
GO:2001251	negative regulation of chromosome organization	0.74	BP
GO:0043065	positive regulation of apoptotic process	0.763	BP
GO:0000028	ribosomal small subunit assembly	0.767	BP
GO:0002052	positive regulation of neuroblast proliferation	0.767	BP
GO:0006101	citrate metabolic process	0.767	BP
GO:0006694	steroid biosynthetic process	0.767	BP
GO:0006900	vesicle budding from membrane	0.767	BP
GO:0007379	segment specification	0.767	BP
GO:0008039	synaptic target recognition	0.767	BP
GO:0008362	chitin-based embryonic cuticle biosynthetic process	0.767	BP
GO:0033301	cell cycle comprising mitosis without cytokinesis	0.767	BP
GO:0034502	protein localization to chromosome	0.767	BP
GO:0043523	regulation of neuron apoptotic process	0.767	BP
GO:0043648	dicarboxylic acid metabolic process	0.767	BP
GO:0045455	ecdysteroid metabolic process	0.767	BP
GO:0046916	cellular transition metal ion homeostasis	0.767	BP
GO:0051402	neuron apoptotic process	0.767	BP
GO:0055072	iron ion homeostasis	0.767	BP
GO:0060969	negative regulation of gene silencing	0.767	BP
GO:0072350	tricarboxylic acid metabolic process	0.767	BP
GO:1905330	regulation of morphogenesis of an epithelium	0.767	BP
GO:2000179	positive regulation of neural precursor cell proliferation	0.767	BP
GO:2001056	positive regulation of cysteine-type endopeptidase activity	0.767	BP
GO:0006414	translational elongation	0.773	BP
GO:0007156	homophilic cell adhesion via plasma membrane adhesion molecules	0.773	BP
GO:0007619	courtship behavior	0.773	BP
GO:0010160	formation of animal organ boundary	0.773	BP
GO:0015893	drug transport	0.773	BP
GO:0046834	lipid phosphorylation	0.773	BP
GO:0051261	protein depolymerization	0.773	BP
GO:0051494	negative regulation of cytoskeleton organization	0.773	BP
GO:0009108	coenzyme biosynthetic process	0.783	BP
GO:0001708	cell fate specification	0.783	BP
GO:0001709	cell fate determination	0.784	BP
GO:0060322	head development	0.784	BP
GO:0010975	regulation of neuron projection development	0.786	BP
GO:0008045	motor neuron axon guidance	0.788	BP
GO:0019098	reproductive behavior	0.788	BP
GO:0045333	cellular respiration	0.788	BP
GO:0061025	membrane fusion	0.788	BP
GO:0000281	mitotic cytokinesis	0.802	BP
GO:0006119	oxidative phosphorylation	0.802	BP
GO:0006754	ATP biosynthetic process	0.802	BP
GO:0009145	purine nucleoside triphosphate biosynthetic process	0.802	BP
GO:0009206	purine ribonucleoside triphosphate biosynthetic process	0.802	BP
GO:0016579	protein deubiquitination	0.802	BP
GO:0017156	calcium ion regulated exocytosis	0.802	BP
GO:0042133	neurotransmitter metabolic process	0.802	BP
GO:0001704	formation of primary germ layer	0.806	BP
GO:0006576	cellular biogenic amine metabolic process	0.806	BP
GO:0006626	protein targeting to mitochondrion	0.806	BP
GO:0006891	intra-Golgi vesicle-mediated transport	0.806	BP
GO:0007483	genital disc morphogenesis	0.806	BP
GO:0010324	membrane invagination	0.806	BP
GO:0010669	epithelial structure maintenance	0.806	BP
GO:0014019	neuroblast development	0.806	BP
GO:0014066	regulation of phosphatidylinositol 3-kinase signaling	0.806	BP
GO:0015837	amine transport	0.806	BP
GO:0015914	phospholipid transport	0.806	BP
GO:0031114	regulation of microtubule depolymerization	0.806	BP
GO:0034219	carbohydrate transmembrane transport	0.806	BP
GO:0034637	cellular carbohydrate biosynthetic process	0.806	BP
GO:0036335	intestinal stem cell homeostasis	0.806	BP
GO:0042446	hormone biosynthetic process	0.806	BP
GO:0043281	regulation of cysteine-type endopeptidase activity involved in apoptotic process	0.806	BP
GO:0044837	actomyosin contractile ring organization	0.806	BP
GO:0045665	negative regulation of neuron differentiation	0.806	BP
GO:0046627	negative regulation of insulin receptor signaling pathway	0.806	BP
GO:0048190	wing disc dorsal/ventral pattern formation	0.806	BP
GO:0051054	positive regulation of DNA metabolic process	0.806	BP
GO:0061077	chaperone-mediated protein folding	0.806	BP
GO:0061983	meiosis II cell cycle process	0.806	BP
GO:0072499	photoreceptor cell axon guidance	0.806	BP
GO:0090306	spindle assembly involved in meiosis	0.806	BP
GO:0099024	plasma membrane invagination	0.806	BP
GO:1900077	negative regulation of cellular response to insulin stimulus	0.806	BP
GO:1902806	regulation of cell cycle G1/S phase transition	0.806	BP
GO:2000045	regulation of G1/S transition of mitotic cell cycle	0.806	BP
GO:2000648	positive regulation of stem cell proliferation	0.806	BP
GO:0010976	positive regulation of neuron projection development	0.811	BP
GO:0050770	regulation of axonogenesis	0.811	BP
GO:0048863	stem cell differentiation	0.824	BP
GO:0007474	imaginal disc-derived wing vein specification	0.827	BP
GO:0019362	pyridine nucleotide metabolic process	0.827	BP
GO:0022900	electron transport chain	0.827	BP
GO:0033865	nucleoside bisphosphate metabolic process	0.827	BP
GO:0033875	ribonucleoside bisphosphate metabolic process	0.827	BP
GO:0034032	purine nucleoside bisphosphate metabolic process	0.827	BP
GO:0035215	genital disc development	0.827	BP
GO:0046496	nicotinamide nucleotide metabolic process	0.827	BP
GO:0071166	ribonucleoprotein complex localization	0.827	BP
GO:0071426	ribonucleoprotein complex export from nucleus	0.827	BP
GO:0060627	regulation of vesicle-mediated transport	0.837	BP
GO:0006378	mRNA polyadenylation	0.838	BP
GO:0006903	vesicle targeting	0.838	BP
GO:0006904	vesicle docking involved in exocytosis	0.838	BP
GO:0007443	Malpighian tubule morphogenesis	0.838	BP
GO:0009069	serine family amino acid metabolic process	0.838	BP
GO:0016198	axon choice point recognition	0.838	BP
GO:0016199	axon midline choice point recognition	0.838	BP
GO:0016246	RNA interference	0.838	BP
GO:0030260	entry into host cell	0.838	BP
GO:0031338	regulation of vesicle fusion	0.838	BP
GO:0035171	lamellocyte differentiation	0.838	BP
GO:0042136	neurotransmitter biosynthetic process	0.838	BP
GO:0043467	regulation of generation of precursor metabolites and energy	0.838	BP
GO:0043631	RNA polyadenylation	0.838	BP
GO:0044331	cell-cell adhesion mediated by cadherin	0.838	BP
GO:0044409	entry into host	0.838	BP
GO:0045773	positive regulation of axon extension	0.838	BP
GO:0045785	positive regulation of cell adhesion	0.838	BP
GO:0046661	male sex differentiation	0.838	BP
GO:0046718	viral entry into host cell	0.838	BP
GO:0048278	vesicle docking	0.838	BP
GO:0048665	neuron fate specification	0.838	BP
GO:0051668	localization within membrane	0.838	BP
GO:0051701	interaction with host	0.838	BP
GO:0051806	entry into cell of other organism involved in symbiotic interaction	0.838	BP
GO:0051828	entry into other organism involved in symbiotic interaction	0.838	BP
GO:0061333	renal tubule morphogenesis	0.838	BP
GO:2000116	regulation of cysteine-type endopeptidase activity	0.838	BP
GO:2001023	regulation of response to drug	0.838	BP
GO:0140053	mitochondrial gene expression	0.842	BP
GO:0001894	tissue homeostasis	0.85	BP
GO:0016485	protein processing	0.85	BP
GO:0035222	wing disc pattern formation	0.85	BP
GO:0043624	cellular protein complex disassembly	0.85	BP
GO:0045055	regulated exocytosis	0.85	BP
GO:0048754	branching morphogenesis of an epithelial tube	0.85	BP
GO:0060446	branching involved in open tracheal system development	0.85	BP
GO:0072524	pyridine-containing compound metabolic process	0.85	BP
GO:0051168	nuclear export	0.852	BP
GO:0007517	muscle organ development	0.858	BP
GO:0000768	syncytium formation by plasma membrane fusion	0.865	BP
GO:0003007	heart morphogenesis	0.865	BP
GO:0006109	regulation of carbohydrate metabolic process	0.865	BP
GO:0006890	retrograde vesicle-mediated transport, Golgi to ER	0.865	BP
GO:0006949	syncytium formation	0.865	BP
GO:0007131	reciprocal meiotic recombination	0.865	BP
GO:0007469	antennal development	0.865	BP
GO:0007520	myoblast fusion	0.865	BP
GO:0008202	steroid metabolic process	0.865	BP
GO:0008345	larval locomotory behavior	0.865	BP
GO:0008354	germ cell migration	0.865	BP
GO:0008407	chaeta morphogenesis	0.865	BP
GO:0008586	imaginal disc-derived wing vein morphogenesis	0.865	BP
GO:0009308	amine metabolic process	0.865	BP
GO:0010950	positive regulation of endopeptidase activity	0.865	BP
GO:0010952	positive regulation of peptidase activity	0.865	BP
GO:0014902	myotube differentiation	0.865	BP
GO:0015696	ammonium transport	0.865	BP
GO:0019058	viral life cycle	0.865	BP
GO:0030203	glycosaminoglycan metabolic process	0.865	BP
GO:0030716	oocyte fate determination	0.865	BP
GO:0034472	snRNA 3'-end processing	0.865	BP
GO:0035149	lumen formation, open tracheal system	0.865	BP
GO:0035159	regulation of tube length, open tracheal system	0.865	BP
GO:0042181	ketone biosynthetic process	0.865	BP
GO:0044106	cellular amine metabolic process	0.865	BP
GO:0045886	negative regulation of synaptic growth at neuromuscular junction	0.865	BP
GO:0048864	stem cell development	0.865	BP
GO:0051568	histone H3-K4 methylation	0.865	BP
GO:0051964	negative regulation of synapse assembly	0.865	BP
GO:0070585	protein localization to mitochondrion	0.865	BP
GO:0072655	establishment of protein localization to mitochondrion	0.865	BP
GO:0090263	positive regulation of canonical Wnt signaling pathway	0.865	BP
GO:0140253	cell-cell fusion	0.865	BP
GO:1904397	negative regulation of neuromuscular junction development	0.865	BP
GO:1905809	negative regulation of synapse organization	0.865	BP
GO:2000027	regulation of animal organ morphogenesis	0.869	BP
GO:0001763	morphogenesis of a branching structure	0.87	BP
GO:0006906	vesicle fusion	0.87	BP
GO:0030100	regulation of endocytosis	0.87	BP
GO:0035214	eye-antennal disc development	0.87	BP
GO:0045017	glycerolipid biosynthetic process	0.87	BP
GO:0048859	formation of anatomical boundary	0.87	BP
GO:0061138	morphogenesis of a branching epithelium	0.87	BP
GO:0010639	negative regulation of organelle organization	0.873	BP
GO:0007030	Golgi organization	0.884	BP
GO:0035152	regulation of tube architecture, open tracheal system	0.884	BP
GO:0042051	compound eye photoreceptor development	0.884	BP
GO:0042462	eye photoreceptor cell development	0.884	BP
GO:0043269	regulation of ion transport	0.884	BP
GO:0045088	regulation of innate immune response	0.884	BP
GO:0046034	ATP metabolic process	0.886	BP
GO:0008284	positive regulation of cell proliferation	0.887	BP
GO:0009201	ribonucleoside triphosphate biosynthetic process	0.887	BP
GO:0030307	positive regulation of cell growth	0.887	BP
GO:0048871	multicellular organismal homeostasis	0.887	BP
GO:0090174	organelle membrane fusion	0.887	BP
GO:0000723	telomere maintenance	0.888	BP
GO:0007019	microtubule depolymerization	0.888	BP
GO:0007526	larval somatic muscle development	0.888	BP
GO:0008347	glial cell migration	0.888	BP
GO:0008643	carbohydrate transport	0.888	BP
GO:0009743	response to carbohydrate	0.888	BP
GO:0014065	phosphatidylinositol 3-kinase signaling	0.888	BP
GO:0016180	snRNA processing	0.888	BP
GO:0022404	molting cycle process	0.888	BP
GO:0031124	mRNA 3'-end processing	0.888	BP
GO:0031532	actin cytoskeleton reorganization	0.888	BP
GO:0032200	telomere organization	0.888	BP
GO:0034401	chromatin organization involved in regulation of transcription	0.888	BP
GO:0034620	cellular response to unfolded protein	0.888	BP
GO:0035151	regulation of tube size, open tracheal system	0.888	BP
GO:0035825	homologous recombination	0.888	BP
GO:0036099	female germ-line stem cell population maintenance	0.888	BP
GO:0045448	mitotic cell cycle, embryonic	0.888	BP
GO:0045746	negative regulation of Notch signaling pathway	0.888	BP
GO:0046579	positive regulation of Ras protein signal transduction	0.888	BP
GO:0046667	compound eye retinal cell programmed cell death	0.888	BP
GO:0051057	positive regulation of small GTPase mediated signal transduction	0.888	BP
GO:0070868	heterochromatin organization involved in chromatin silencing	0.888	BP
GO:0097549	chromatin organization involved in negative regulation of transcription	0.888	BP
GO:0006997	nucleus organization	0.898	BP
GO:0051188	cofactor biosynthetic process	0.902	BP
GO:0006405	RNA export from nucleus	0.902	BP
GO:0007498	mesoderm development	0.902	BP
GO:0030865	cortical cytoskeleton organization	0.902	BP
GO:0042386	hemocyte differentiation	0.902	BP
GO:0044272	sulfur compound biosynthetic process	0.902	BP
GO:0048675	axon extension	0.902	BP
GO:0098742	cell-cell adhesion via plasma-membrane adhesion molecules	0.902	BP
GO:0050769	positive regulation of neurogenesis	0.906	BP
GO:0000082	G1/S transition of mitotic cell cycle	0.907	BP
GO:0006661	phosphatidylinositol biosynthetic process	0.907	BP
GO:0006986	response to unfolded protein	0.907	BP
GO:0022406	membrane docking	0.907	BP
GO:0031060	regulation of histone methylation	0.907	BP
GO:0031935	regulation of chromatin silencing	0.907	BP
GO:0032506	cytokinetic process	0.907	BP
GO:0034754	cellular hormone metabolic process	0.907	BP
GO:0035150	regulation of tube size	0.907	BP
GO:0035168	larval lymph gland hemocyte differentiation	0.907	BP
GO:0035725	sodium ion transmembrane transport	0.907	BP
GO:0044843	cell cycle G1/S phase transition	0.907	BP
GO:0045931	positive regulation of mitotic cell cycle	0.907	BP
GO:0046666	retinal cell programmed cell death	0.907	BP
GO:0055076	transition metal ion homeostasis	0.907	BP
GO:0072593	reactive oxygen species metabolic process	0.907	BP
GO:0140029	exocytic process	0.907	BP
GO:0140056	organelle localization by membrane tethering	0.907	BP
GO:1902667	regulation of axon guidance	0.907	BP
GO:0045664	regulation of neuron differentiation	0.907	BP
GO:0007613	memory	0.91	BP
GO:0008038	neuron recognition	0.91	BP
GO:0002683	negative regulation of immune system process	0.916	BP
GO:0006733	oxidoreduction coenzyme metabolic process	0.916	BP
GO:0007525	somatic muscle development	0.916	BP
GO:0016052	carbohydrate catabolic process	0.916	BP
GO:0016319	mushroom body development	0.916	BP
GO:0072659	protein localization to plasma membrane	0.916	BP
GO:1990138	neuron projection extension	0.916	BP
GO:0010769	regulation of cell morphogenesis involved in differentiation	0.92	BP
GO:0002684	positive regulation of immune system process	0.921	BP
GO:0043068	positive regulation of programmed cell death	0.921	BP
GO:0000212	meiotic spindle organization	0.922	BP
GO:0006006	glucose metabolic process	0.922	BP
GO:0006289	nucleotide-excision repair	0.922	BP
GO:0007612	learning	0.922	BP
GO:0015850	organic hydroxy compound transport	0.922	BP
GO:0016032	viral process	0.922	BP
GO:0030177	positive regulation of Wnt signaling pathway	0.922	BP
GO:0030239	myofibril assembly	0.922	BP
GO:0030537	larval behavior	0.922	BP
GO:0031110	regulation of microtubule polymerization or depolymerization	0.922	BP
GO:0035172	hemocyte proliferation	0.922	BP
GO:0042058	regulation of epidermal growth factor receptor signaling pathway	0.922	BP
GO:0044057	regulation of system process	0.922	BP
GO:0044403	symbiont process	0.922	BP
GO:0044419	interspecies interaction between organisms	0.922	BP
GO:0050772	positive regulation of axonogenesis	0.922	BP
GO:0055090	acylglycerol homeostasis	0.922	BP
GO:0090068	positive regulation of cell cycle process	0.922	BP
GO:1901184	regulation of ERBB signaling pathway	0.922	BP
GO:0032787	monocarboxylic acid metabolic process	0.924	BP
GO:0006611	protein export from nucleus	0.927	BP
GO:0009127	purine nucleoside monophosphate biosynthetic process	0.927	BP
GO:0009142	nucleoside triphosphate biosynthetic process	0.927	BP
GO:0009168	purine ribonucleoside monophosphate biosynthetic process	0.927	BP
GO:0030041	actin filament polymerization	0.927	BP
GO:0030833	regulation of actin filament polymerization	0.927	BP
GO:0048568	embryonic organ development	0.927	BP
GO:0072330	monocarboxylic acid biosynthetic process	0.927	BP
GO:0045666	positive regulation of neuron differentiation	0.929	BP
GO:0001558	regulation of cell growth	0.93	BP
GO:0008037	cell recognition	0.93	BP
GO:0042461	photoreceptor cell development	0.93	BP
GO:0061061	muscle structure development	0.931	BP
GO:0010038	response to metal ion	0.935	BP
GO:0015748	organophosphate ester transport	0.935	BP
GO:0016073	snRNA metabolic process	0.935	BP
GO:0031122	cytoplasmic microtubule organization	0.935	BP
GO:0035148	tube formation	0.935	BP
GO:0035967	cellular response to topologically incorrect protein	0.935	BP
GO:0042052	rhabdomere development	0.935	BP
GO:0046626	regulation of insulin receptor signaling pathway	0.935	BP
GO:0048619	embryonic hindgut morphogenesis	0.935	BP
GO:0050920	regulation of chemotaxis	0.935	BP
GO:0051302	regulation of cell division	0.935	BP
GO:0097164	ammonium ion metabolic process	0.935	BP
GO:1900076	regulation of cellular response to insulin stimulus	0.935	BP
GO:1905515	non-motile cilium assembly	0.935	BP
GO:0009144	purine nucleoside triphosphate metabolic process	0.937	BP
GO:0009205	purine ribonucleoside triphosphate metabolic process	0.937	BP
GO:0006606	protein import into nucleus	0.937	BP
GO:0006887	exocytosis	0.937	BP
GO:0008064	regulation of actin polymerization or depolymerization	0.937	BP
GO:0030832	regulation of actin filament length	0.937	BP
GO:0051170	import into nucleus	0.937	BP
GO:0070646	protein modification by small protein removal	0.937	BP
GO:1990778	protein localization to cell periphery	0.937	BP
GO:0006022	aminoglycan metabolic process	0.946	BP
GO:0007112	male meiosis cytokinesis	0.946	BP
GO:0007442	hindgut morphogenesis	0.946	BP
GO:0009913	epidermal cell differentiation	0.946	BP
GO:0016051	carbohydrate biosynthetic process	0.946	BP
GO:0016079	synaptic vesicle exocytosis	0.946	BP
GO:0032436	positive regulation of proteasomal ubiquitin-dependent protein catabolic process	0.946	BP
GO:0035096	larval midgut cell programmed cell death	0.946	BP
GO:0035194	posttranscriptional gene silencing by RNA	0.946	BP
GO:0035315	hair cell differentiation	0.946	BP
GO:0035316	non-sensory hair organization	0.946	BP
GO:0035317	imaginal disc-derived wing hair organization	0.946	BP
GO:0035335	peptidyl-tyrosine dephosphorylation	0.946	BP
GO:0035966	response to topologically incorrect protein	0.946	BP
GO:0042023	DNA endoreduplication	0.946	BP
GO:0042067	establishment of ommatidial planar polarity	0.946	BP
GO:0070997	neuron death	0.946	BP
GO:1901214	regulation of neuron death	0.946	BP
GO:1905881	positive regulation of oogenesis	0.946	BP
GO:0009156	ribonucleoside monophosphate biosynthetic process	0.946	BP
GO:0018108	peptidyl-tyrosine phosphorylation	0.946	BP
GO:0018212	peptidyl-tyrosine modification	0.946	BP
GO:0032271	regulation of protein polymerization	0.946	BP
GO:0050773	regulation of dendrite development	0.946	BP
GO:0051028	mRNA transport	0.946	BP
GO:0009152	purine ribonucleotide biosynthetic process	0.95	BP
GO:0044283	small molecule biosynthetic process	0.953	BP
GO:0007420	brain development	0.953	BP
GO:0045596	negative regulation of cell differentiation	0.953	BP
GO:0007033	vacuole organization	0.954	BP
GO:0007447	imaginal disc pattern formation	0.954	BP
GO:0007616	long-term memory	0.954	BP
GO:0008154	actin polymerization or depolymerization	0.954	BP
GO:0009124	nucleoside monophosphate biosynthetic process	0.954	BP
GO:0031032	actomyosin structure organization	0.954	BP
GO:0090150	establishment of protein localization to membrane	0.954	BP
GO:0009062	fatty acid catabolic process	0.955	BP
GO:0030522	intracellular receptor signaling pathway	0.955	BP
GO:0042445	hormone metabolic process	0.955	BP
GO:0043628	ncRNA 3'-end processing	0.955	BP
GO:0045089	positive regulation of innate immune response	0.955	BP
GO:0046474	glycerophospholipid biosynthetic process	0.955	BP
GO:0062012	regulation of small molecule metabolic process	0.955	BP
GO:0070588	calcium ion transmembrane transport	0.955	BP
GO:1901606	alpha-amino acid catabolic process	0.955	BP
GO:2000060	positive regulation of ubiquitin-dependent protein catabolic process	0.955	BP
GO:0006164	purine nucleotide biosynthetic process	0.956	BP
GO:0016053	organic acid biosynthetic process	0.959	BP
GO:0042692	muscle cell differentiation	0.959	BP
GO:0046394	carboxylic acid biosynthetic process	0.959	BP
GO:0006732	coenzyme metabolic process	0.96	BP
GO:0006457	protein folding	0.96	BP
GO:0033674	positive regulation of kinase activity	0.96	BP
GO:0048588	developmental cell growth	0.96	BP
GO:0050778	positive regulation of immune response	0.96	BP
GO:0051225	spindle assembly	0.96	BP
GO:0060968	regulation of gene silencing	0.96	BP
GO:0110053	regulation of actin filament organization	0.96	BP
GO:0009126	purine nucleoside monophosphate metabolic process	0.961	BP
GO:0009167	purine ribonucleoside monophosphate metabolic process	0.961	BP
GO:0009199	ribonucleoside triphosphate metabolic process	0.961	BP
GO:0050657	nucleic acid transport	0.961	BP
GO:0050658	RNA transport	0.961	BP
GO:0006909	phagocytosis	0.963	BP
GO:0007218	neuropeptide signaling pathway	0.963	BP
GO:0007602	phototransduction	0.963	BP
GO:0008593	regulation of Notch signaling pathway	0.963	BP
GO:0016441	posttranscriptional gene silencing	0.963	BP
GO:0031056	regulation of histone modification	0.963	BP
GO:0032456	endocytic recycling	0.963	BP
GO:0035069	larval midgut histolysis	0.963	BP
GO:0048149	behavioral response to ethanol	0.963	BP
GO:0048814	regulation of dendrite morphogenesis	0.963	BP
GO:0061525	hindgut development	0.963	BP
GO:0051129	negative regulation of cellular component organization	0.964	BP
GO:1902903	regulation of supramolecular fiber organization	0.964	BP
GO:0009141	nucleoside triphosphate metabolic process	0.966	BP
GO:0051236	establishment of RNA localization	0.966	BP
GO:0072522	purine-containing compound biosynthetic process	0.966	BP
GO:0007269	neurotransmitter secretion	0.966	BP
GO:0034504	protein localization to nucleus	0.966	BP
GO:0048284	organelle fusion	0.966	BP
GO:0099643	signal release from synapse	0.966	BP
GO:0010720	positive regulation of cell development	0.968	BP
GO:0002920	regulation of humoral immune response	0.969	BP
GO:0007173	epidermal growth factor receptor signaling pathway	0.969	BP
GO:0030866	cortical actin cytoskeleton organization	0.969	BP
GO:0032434	regulation of proteasomal ubiquitin-dependent protein catabolic process	0.969	BP
GO:0033206	meiotic cytokinesis	0.969	BP
GO:0038127	ERBB signaling pathway	0.969	BP
GO:0042180	cellular ketone metabolic process	0.969	BP
GO:0046843	dorsal appendage formation	0.969	BP
GO:0050768	negative regulation of neurogenesis	0.969	BP
GO:0061326	renal tubule development	0.969	BP
GO:0072002	Malpighian tubule development	0.969	BP
GO:0072329	monocarboxylic acid catabolic process	0.969	BP
GO:1902692	regulation of neuroblast proliferation	0.969	BP
GO:0015980	energy derivation by oxidation of organic compounds	0.969	BP
GO:0016050	vesicle organization	0.969	BP
GO:0007611	learning or memory	0.97	BP
GO:0009161	ribonucleoside monophosphate metabolic process	0.97	BP
GO:0009260	ribonucleotide biosynthetic process	0.97	BP
GO:0046390	ribose phosphate biosynthetic process	0.97	BP
GO:0007507	heart development	0.971	BP
GO:0046488	phosphatidylinositol metabolic process	0.971	BP
GO:0048608	reproductive structure development	0.971	BP
GO:0051146	striated muscle cell differentiation	0.971	BP
GO:0051347	positive regulation of transferase activity	0.971	BP
GO:0051961	negative regulation of nervous system development	0.971	BP
GO:0061458	reproductive system development	0.971	BP
GO:0072359	circulatory system development	0.971	BP
GO:0045597	positive regulation of cell differentiation	0.971	BP
GO:0051962	positive regulation of nervous system development	0.971	BP
GO:0010942	positive regulation of cell death	0.973	BP
GO:0001505	regulation of neurotransmitter levels	0.973	BP
GO:0007297	ovarian follicle cell migration	0.973	BP
GO:0050890	cognition	0.973	BP
GO:0001578	microtubule bundle formation	0.974	BP
GO:0008544	epidermis development	0.974	BP
GO:0009063	cellular amino acid catabolic process	0.974	BP
GO:0019318	hexose metabolic process	0.974	BP
GO:0045471	response to ethanol	0.974	BP
GO:0072091	regulation of stem cell proliferation	0.974	BP
GO:2000058	regulation of ubiquitin-dependent protein catabolic process	0.974	BP
GO:0030718	germ-line stem cell population maintenance	0.975	BP
GO:0031123	RNA 3'-end processing	0.975	BP
GO:0051604	protein maturation	0.975	BP
GO:0060560	developmental growth involved in morphogenesis	0.977	BP
GO:0098609	cell-cell adhesion	0.977	BP
GO:1901615	organic hydroxy compound metabolic process	0.977	BP
GO:0042493	response to drug	0.978	BP
GO:0051093	negative regulation of developmental process	0.978	BP
GO:0006816	calcium ion transport	0.978	BP
GO:0007365	periodic partitioning	0.978	BP
GO:0008654	phospholipid biosynthetic process	0.978	BP
GO:0009583	detection of light stimulus	0.978	BP
GO:0019932	second-messenger-mediated signaling	0.978	BP
GO:0050795	regulation of behavior	0.978	BP
GO:0055001	muscle cell development	0.978	BP
GO:0055002	striated muscle cell development	0.978	BP
GO:0055074	calcium ion homeostasis	0.978	BP
GO:1901800	positive regulation of proteasomal protein catabolic process	0.978	BP
GO:2000177	regulation of neural precursor cell proliferation	0.978	BP
GO:0009123	nucleoside monophosphate metabolic process	0.98	BP
GO:0051241	negative regulation of multicellular organismal process	0.98	BP
GO:0001655	urogenital system development	0.982	BP
GO:0005996	monosaccharide metabolic process	0.982	BP
GO:0006575	cellular modified amino acid metabolic process	0.982	BP
GO:0006814	sodium ion transport	0.982	BP
GO:0008286	insulin receptor signaling pathway	0.982	BP
GO:0010770	positive regulation of cell morphogenesis involved in differentiation	0.982	BP
GO:0035166	post-embryonic hemopoiesis	0.982	BP
GO:0035167	larval lymph gland hemopoiesis	0.982	BP
GO:0042255	ribosome assembly	0.982	BP
GO:0043410	positive regulation of MAPK cascade	0.982	BP
GO:0048489	synaptic vesicle transport	0.982	BP
GO:0048546	digestive tract morphogenesis	0.982	BP
GO:0048640	negative regulation of developmental growth	0.982	BP
GO:0050829	defense response to Gram-negative bacterium	0.982	BP
GO:0060828	regulation of canonical Wnt signaling pathway	0.982	BP
GO:0070828	heterochromatin organization	0.982	BP
GO:0072001	renal system development	0.982	BP
GO:0097479	synaptic vesicle localization	0.982	BP
GO:0097480	establishment of synaptic vesicle localization	0.982	BP
GO:1903052	positive regulation of proteolysis involved in cellular protein catabolic process	0.982	BP
GO:0046486	glycerolipid metabolic process	0.982	BP
GO:0035120	post-embryonic appendage morphogenesis	0.983	BP
GO:0050767	regulation of neurogenesis	0.983	BP
GO:0007219	Notch signaling pathway	0.984	BP
GO:0007391	dorsal closure	0.984	BP
GO:0007548	sex differentiation	0.984	BP
GO:0030097	hemopoiesis	0.984	BP
GO:0045862	positive regulation of proteolysis	0.984	BP
GO:0006869	lipid transport	0.985	BP
GO:0006959	humoral immune response	0.985	BP
GO:0007127	meiosis I	0.985	BP
GO:0007419	ventral cord development	0.985	BP
GO:0008285	negative regulation of cell proliferation	0.985	BP
GO:0008344	adult locomotory behavior	0.985	BP
GO:0009950	dorsal/ventral axis specification	0.985	BP
GO:0010035	response to inorganic substance	0.985	BP
GO:0016322	neuron remodeling	0.985	BP
GO:0030198	extracellular matrix organization	0.985	BP
GO:0031349	positive regulation of defense response	0.985	BP
GO:0042551	neuron maturation	0.985	BP
GO:0046578	regulation of Ras protein signal transduction	0.985	BP
GO:0052548	regulation of endopeptidase activity	0.985	BP
GO:0070507	regulation of microtubule cytoskeleton organization	0.985	BP
GO:1903364	positive regulation of cellular protein catabolic process	0.985	BP
GO:2000243	positive regulation of reproductive process	0.985	BP
GO:0030031	cell projection assembly	0.985	BP
GO:0048598	embryonic morphogenesis	0.986	BP
GO:0007015	actin filament organization	0.986	BP
GO:0060249	anatomical structure homeostasis	0.986	BP
GO:0032984	protein-containing complex disassembly	0.987	BP
GO:0042060	wound healing	0.987	BP
GO:0061640	cytoskeleton-dependent cytokinesis	0.987	BP
GO:0006913	nucleocytoplasmic transport	0.987	BP
GO:0007298	border follicle cell migration	0.987	BP
GO:0008340	determination of adult lifespan	0.987	BP
GO:0051169	nuclear transport	0.987	BP
GO:0120031	plasma membrane bounded cell projection assembly	0.987	BP
GO:0006839	mitochondrial transport	0.988	BP
GO:0009581	detection of external stimulus	0.988	BP
GO:0009582	detection of abiotic stimulus	0.988	BP
GO:0010721	negative regulation of cell development	0.988	BP
GO:0010817	regulation of hormone levels	0.988	BP
GO:0032868	response to insulin	0.988	BP
GO:0032869	cellular response to insulin stimulus	0.988	BP
GO:0034968	histone lysine methylation	0.988	BP
GO:0045926	negative regulation of growth	0.988	BP
GO:0046677	response to antibiotic	0.988	BP
GO:0052547	regulation of peptidase activity	0.988	BP
GO:0060033	anatomical structure regression	0.988	BP
GO:0071897	DNA biosynthetic process	0.988	BP
GO:2001252	positive regulation of chromosome organization	0.988	BP
GO:0006091	generation of precursor metabolites and energy	0.988	BP
GO:0015931	nucleobase-containing compound transport	0.988	BP
GO:0055114	oxidation-reduction process	0.988	BP
GO:0005975	carbohydrate metabolic process	0.988	BP
GO:0031347	regulation of defense response	0.989	BP
GO:0050776	regulation of immune response	0.989	BP
GO:0007293	germarium-derived egg chamber formation	0.989	BP
GO:0008361	regulation of cell size	0.989	BP
GO:0017038	protein import	0.989	BP
GO:1904396	regulation of neuromuscular junction development	0.989	BP
GO:0001751	compound eye photoreceptor cell differentiation	0.989	BP
GO:0001510	RNA methylation	0.99	BP
GO:0007052	mitotic spindle organization	0.99	BP
GO:0007435	salivary gland morphogenesis	0.99	BP
GO:0017145	stem cell division	0.99	BP
GO:0018022	peptidyl-lysine methylation	0.99	BP
GO:0018958	phenol-containing compound metabolic process	0.99	BP
GO:0022416	chaeta development	0.99	BP
GO:0022612	gland morphogenesis	0.99	BP
GO:0031098	stress-activated protein kinase signaling cascade	0.99	BP
GO:0043434	response to peptide hormone	0.99	BP
GO:0051056	regulation of small GTPase mediated signal transduction	0.99	BP
GO:0071375	cellular response to peptide hormone stimulus	0.99	BP
GO:0071695	anatomical structure maturation	0.99	BP
GO:1901652	response to peptide	0.99	BP
GO:1901653	cellular response to peptide	0.99	BP
GO:1903530	regulation of secretion by cell	0.99	BP
GO:1905879	regulation of oogenesis	0.99	BP
GO:0010259	multicellular organism aging	0.99	BP
GO:0035107	appendage morphogenesis	0.99	BP
GO:0035114	imaginal disc-derived appendage morphogenesis	0.99	BP
GO:0017144	drug metabolic process	0.99	BP
GO:0006650	glycerophospholipid metabolic process	0.99	BP
GO:0010623	programmed cell death involved in cell development	0.99	BP
GO:0016236	macroautophagy	0.99	BP
GO:0016331	morphogenesis of embryonic epithelium	0.99	BP
GO:0032956	regulation of actin cytoskeleton organization	0.99	BP
GO:0032970	regulation of actin filament-based process	0.99	BP
GO:1902275	regulation of chromatin organization	0.99	BP
GO:0007476	imaginal disc-derived wing morphogenesis	0.991	BP
GO:0001754	eye photoreceptor cell differentiation	0.991	BP
GO:0007528	neuromuscular junction development	0.991	BP
GO:0022604	regulation of cell morphogenesis	0.991	BP
GO:0001736	establishment of planar polarity	0.991	BP
GO:0002697	regulation of immune effector process	0.991	BP
GO:0006888	ER to Golgi vesicle-mediated transport	0.991	BP
GO:0007164	establishment of tissue polarity	0.991	BP
GO:0016482	cytosolic transport	0.991	BP
GO:0042274	ribosomal small subunit biogenesis	0.991	BP
GO:0044242	cellular lipid catabolic process	0.991	BP
GO:0051046	regulation of secretion	0.991	BP
GO:0061136	regulation of proteasomal protein catabolic process	0.991	BP
GO:0007568	aging	0.991	BP
GO:0000910	cytokinesis	0.992	BP
GO:0031503	protein-containing complex localization	0.992	BP
GO:0055065	metal ion homeostasis	0.992	BP
GO:0048736	appendage development	0.992	BP
GO:0048737	imaginal disc-derived appendage development	0.992	BP
GO:0032386	regulation of intracellular transport	0.993	BP
GO:0033993	response to lipid	0.993	BP
GO:0045787	positive regulation of cell cycle	0.993	BP
GO:0072507	divalent inorganic cation homeostasis	0.993	BP
GO:1903050	regulation of proteolysis involved in cellular protein catabolic process	0.993	BP
GO:0006836	neurotransmitter transport	0.993	BP
GO:0016054	organic acid catabolic process	0.993	BP
GO:0045927	positive regulation of growth	0.993	BP
GO:0046395	carboxylic acid catabolic process	0.993	BP
GO:0051258	protein polymerization	0.993	BP
GO:0009165	nucleotide biosynthetic process	0.993	BP
GO:0045087	innate immune response	0.993	BP
GO:1901293	nucleoside phosphate biosynthetic process	0.993	BP
GO:0016049	cell growth	0.994	BP
GO:0009150	purine ribonucleotide metabolic process	0.994	BP
GO:0010631	epithelial cell migration	0.994	BP
GO:0032535	regulation of cellular component size	0.994	BP
GO:0090132	epithelium migration	0.994	BP
GO:0016571	histone methylation	0.994	BP
GO:0032886	regulation of microtubule-based process	0.994	BP
GO:0044786	cell cycle DNA replication	0.994	BP
GO:0055088	lipid homeostasis	0.994	BP
GO:0070838	divalent metal ion transport	0.994	BP
GO:0071417	cellular response to organonitrogen compound	0.994	BP
GO:0072511	divalent inorganic cation transport	0.994	BP
GO:0099504	synaptic vesicle cycle	0.994	BP
GO:1903362	regulation of cellular protein catabolic process	0.994	BP
GO:0006470	protein dephosphorylation	0.994	BP
GO:0009953	dorsal/ventral pattern formation	0.994	BP
GO:0019827	stem cell population maintenance	0.994	BP
GO:0061982	meiosis I cell cycle process	0.994	BP
GO:0098727	maintenance of cell number	0.994	BP
GO:0007472	wing disc morphogenesis	0.994	BP
GO:0001700	embryonic development via the syncytial blastoderm	0.995	BP
GO:0002520	immune system development	0.995	BP
GO:0009416	response to light stimulus	0.995	BP
GO:0048534	hematopoietic or lymphoid organ development	0.995	BP
GO:0055082	cellular chemical homeostasis	0.995	BP
GO:0001738	morphogenesis of a polarized epithelium	0.995	BP
GO:0006875	cellular metal ion homeostasis	0.995	BP
GO:0007140	male meiotic nuclear division	0.995	BP
GO:0009267	cellular response to starvation	0.995	BP
GO:0031109	microtubule polymerization or depolymerization	0.995	BP
GO:0048542	lymph gland development	0.995	BP
GO:0048663	neuron fate commitment	0.995	BP
GO:0099003	vesicle-mediated transport in synapse	0.995	BP
GO:1901699	cellular response to nitrogen compound	0.995	BP
GO:1901990	regulation of mitotic cell cycle phase transition	0.995	BP
GO:0007155	cell adhesion	0.995	BP
GO:0019725	cellular homeostasis	0.995	BP
GO:0022610	biological adhesion	0.995	BP
GO:0035282	segmentation	0.995	BP
GO:0006163	purine nucleotide metabolic process	0.995	BP
GO:0007411	axon guidance	0.995	BP
GO:0090130	tissue migration	0.995	BP
GO:0006342	chromatin silencing	0.996	BP
GO:0006979	response to oxidative stress	0.996	BP
GO:0043549	regulation of kinase activity	0.996	BP
GO:0045814	negative regulation of gene expression, epigenetic	0.996	BP
GO:0007306	eggshell chorion assembly	0.996	BP
GO:0007591	molting cycle, chitin-based cuticle	0.996	BP
GO:0030111	regulation of Wnt signaling pathway	0.996	BP
GO:0031047	gene silencing by RNA	0.996	BP
GO:0040003	chitin-based cuticle development	0.996	BP
GO:0042303	molting cycle	0.996	BP
GO:0043062	extracellular structure organization	0.996	BP
GO:0044262	cellular carbohydrate metabolic process	0.996	BP
GO:0060070	canonical Wnt signaling pathway	0.996	BP
GO:1901987	regulation of cell cycle phase transition	0.996	BP
GO:1902850	microtubule cytoskeleton organization involved in mitosis	0.996	BP
GO:0009792	embryo development ending in birth or egg hatching	0.996	BP
GO:0030162	regulation of proteolysis	0.996	BP
GO:0009259	ribonucleotide metabolic process	0.996	BP
GO:0002682	regulation of immune system process	0.996	BP
GO:0023061	signal release	0.996	BP
GO:0040012	regulation of locomotion	0.996	BP
GO:0055080	cation homeostasis	0.996	BP
GO:0098771	inorganic ion homeostasis	0.996	BP
GO:0048193	Golgi vesicle transport	0.996	BP
GO:0016358	dendrite development	0.997	BP
GO:0045732	positive regulation of protein catabolic process	0.997	BP
GO:0051186	cofactor metabolic process	0.997	BP
GO:0030258	lipid modification	0.997	BP
GO:1902533	positive regulation of intracellular signal transduction	0.997	BP
GO:0046530	photoreceptor cell differentiation	0.997	BP
GO:0019693	ribose phosphate metabolic process	0.997	BP
GO:0006631	fatty acid metabolic process	0.997	BP
GO:0008356	asymmetric cell division	0.997	BP
GO:0048565	digestive tract development	0.997	BP
GO:0055123	digestive system development	0.997	BP
GO:0097485	neuron projection guidance	0.997	BP
GO:0051240	positive regulation of multicellular organismal process	0.997	BP
GO:0051124	synaptic growth at neuromuscular junction	0.997	BP
GO:0007349	cellularization	0.998	BP
GO:0008582	regulation of synaptic growth at neuromuscular junction	0.998	BP
GO:0031668	cellular response to extracellular stimulus	0.998	BP
GO:0031669	cellular response to nutrient levels	0.998	BP
GO:0043902	positive regulation of multi-organism process	0.998	BP
GO:0001667	ameboidal-type cell migration	0.998	BP
GO:0007169	transmembrane receptor protein tyrosine kinase signaling pathway	0.998	BP
GO:0042127	regulation of cell proliferation	0.998	BP
GO:0006790	sulfur compound metabolic process	0.998	BP
GO:0009611	response to wounding	0.998	BP
GO:0043254	regulation of protein complex assembly	0.998	BP
GO:0044089	positive regulation of cellular component biogenesis	0.998	BP
GO:0007405	neuroblast proliferation	0.998	BP
GO:0007431	salivary gland development	0.998	BP
GO:0030003	cellular cation homeostasis	0.998	BP
GO:0035272	exocrine system development	0.998	BP
GO:0044772	mitotic cell cycle phase transition	0.998	BP
GO:0048639	positive regulation of developmental growth	0.998	BP
GO:0071496	cellular response to external stimulus	0.998	BP
GO:0060284	regulation of cell development	0.998	BP
GO:0007417	central nervous system development	0.998	BP
GO:0006644	phospholipid metabolic process	0.998	BP
GO:0007051	spindle organization	0.998	BP
GO:0050801	ion homeostasis	0.998	BP
GO:0051338	regulation of transferase activity	0.998	BP
GO:0051960	regulation of nervous system development	0.998	BP
GO:0030036	actin cytoskeleton organization	0.998	BP
GO:0045165	cell fate commitment	0.998	BP
GO:0072521	purine-containing compound metabolic process	0.998	BP
GO:0000122	negative regulation of transcription by RNA polymerase II	0.998	BP
GO:0002181	cytoplasmic translation	0.998	BP
GO:0006479	protein methylation	0.998	BP
GO:0007304	chorion-containing eggshell formation	0.998	BP
GO:0008213	protein alkylation	0.998	BP
GO:0031400	negative regulation of protein modification process	0.998	BP
GO:0034976	response to endoplasmic reticulum stress	0.998	BP
GO:0051648	vesicle localization	0.998	BP
GO:0051650	establishment of vesicle localization	0.998	BP
GO:0061351	neural precursor cell proliferation	0.998	BP
GO:0008610	lipid biosynthetic process	0.998	BP
GO:0033044	regulation of chromosome organization	0.998	BP
GO:0090066	regulation of anatomical structure size	0.998	BP
GO:0042594	response to starvation	0.998	BP
GO:1901701	cellular response to oxygen-containing compound	0.998	BP
GO:0006935	chemotaxis	0.998	BP
GO:0030029	actin filament-based process	0.998	BP
GO:0051049	regulation of transport	0.998	BP
GO:0051094	positive regulation of developmental process	0.998	BP
GO:0090407	organophosphate biosynthetic process	0.999	BP
GO:0042981	regulation of apoptotic process	0.999	BP
GO:0006475	internal protein amino acid acetylation	0.999	BP
GO:0006873	cellular ion homeostasis	0.999	BP
GO:0016573	histone acetylation	0.999	BP
GO:0018393	internal peptidyl-lysine acetylation	0.999	BP
GO:0018394	peptidyl-lysine acetylation	0.999	BP
GO:0030703	eggshell formation	0.999	BP
GO:0042742	defense response to bacterium	0.999	BP
GO:0043408	regulation of MAPK cascade	0.999	BP
GO:0044770	cell cycle phase transition	0.999	BP
GO:0051963	regulation of synapse assembly	0.999	BP
GO:0006403	RNA localization	0.999	BP
GO:0010256	endomembrane system organization	0.999	BP
GO:0048813	dendrite morphogenesis	0.999	BP
GO:0051493	regulation of cytoskeleton organization	0.999	BP
GO:0010927	cellular component assembly involved in morphogenesis	0.999	BP
GO:0042327	positive regulation of phosphorylation	0.999	BP
GO:0022603	regulation of anatomical structure morphogenesis	0.999	BP
GO:0061024	membrane organization	0.999	BP
GO:0042335	cuticle development	0.999	BP
GO:0051052	regulation of DNA metabolic process	0.999	BP
GO:0072089	stem cell proliferation	0.999	BP
GO:1901605	alpha-amino acid metabolic process	0.999	BP
GO:0007560	imaginal disc morphogenesis	0.999	BP
GO:0048563	post-embryonic animal organ morphogenesis	0.999	BP
GO:0007350	blastoderm segmentation	0.999	BP
GO:0006473	protein acetylation	0.999	BP
GO:0016042	lipid catabolic process	0.999	BP
GO:0051606	detection of stimulus	0.999	BP
GO:0097305	response to alcohol	0.999	BP
GO:0007424	open tracheal system development	0.999	BP
GO:0048878	chemical homeostasis	0.999	BP
GO:0006753	nucleoside phosphate metabolic process	0.999	BP
GO:0044282	small molecule catabolic process	0.999	BP
GO:0060271	cilium assembly	0.999	BP
GO:0060562	epithelial tube morphogenesis	0.999	BP
GO:0001934	positive regulation of protein phosphorylation	0.999	BP
GO:0007265	Ras protein signal transduction	0.999	BP
GO:0009617	response to bacterium	0.999	BP
GO:0010876	lipid localization	0.999	BP
GO:0042176	regulation of protein catabolic process	0.999	BP
GO:0051050	positive regulation of transport	0.999	BP
GO:2000241	regulation of reproductive process	0.999	BP
GO:0060541	respiratory system development	0.999	BP
GO:0061564	axon development	0.999	BP
GO:0007416	synapse assembly	0.999	BP
GO:0009636	response to toxic substance	0.999	BP
GO:0010562	positive regulation of phosphorus metabolic process	0.999	BP
GO:0045937	positive regulation of phosphate metabolic process	0.999	BP
GO:0072657	protein localization to membrane	0.999	BP
GO:0048599	oocyte development	0.999	BP
GO:0051345	positive regulation of hydrolase activity	0.999	BP
GO:0009880	embryonic pattern specification	0.999	BP
GO:0035220	wing disc development	0.999	BP
GO:0019439	aromatic compound catabolic process	0.999	BP
GO:1901361	organic cyclic compound catabolic process	0.999	BP
GO:0050807	regulation of synapse organization	0.999	BP
GO:0000165	MAPK cascade	0.999	BP
GO:0006605	protein targeting	0.999	BP
GO:0023014	signal transduction by protein phosphorylation	0.999	BP
GO:0045595	regulation of cell differentiation	0.999	BP
GO:0010638	positive regulation of organelle organization	1	BP
GO:0032101	regulation of response to external stimulus	1	BP
GO:0140013	meiotic nuclear division	1	BP
GO:0032940	secretion by cell	1	BP
GO:0034655	nucleobase-containing compound catabolic process	1	BP
GO:0009451	RNA modification	1	BP
GO:0010506	regulation of autophagy	1	BP
GO:0030534	adult behavior	1	BP
GO:0032870	cellular response to hormone stimulus	1	BP
GO:0006955	immune response	1	BP
GO:0009991	response to extracellular stimulus	1	BP
GO:0016311	dephosphorylation	1	BP
GO:0031667	response to nutrient levels	1	BP
GO:0035239	tube morphogenesis	1	BP
GO:0016055	Wnt signaling pathway	1	BP
GO:0043543	protein acylation	1	BP
GO:0009314	response to radiation	1	BP
GO:0022411	cellular component disassembly	1	BP
GO:0048638	regulation of developmental growth	1	BP
GO:0072594	establishment of protein localization to organelle	1	BP
GO:0007409	axonogenesis	1	BP
GO:0044782	cilium organization	1	BP
GO:0009117	nucleotide metabolic process	1	BP
GO:0051270	regulation of cellular component movement	1	BP
GO:0040008	regulation of growth	1	BP
GO:0043414	macromolecule methylation	1	BP
GO:0050803	regulation of synapse structure or activity	1	BP
GO:0098542	defense response to other organism	1	BP
GO:0007163	establishment or maintenance of cell polarity	1	BP
GO:0006082	organic acid metabolic process	1	BP
GO:0097435	supramolecular fiber organization	1	BP
GO:0019752	carboxylic acid metabolic process	1	BP
GO:0048707	instar larval or pupal morphogenesis	1	BP
GO:0009994	oocyte differentiation	1	BP
GO:0016197	endosomal transport	1	BP
GO:0042592	homeostatic process	1	BP
GO:0043067	regulation of programmed cell death	1	BP
GO:0046700	heterocycle catabolic process	1	BP
GO:0001745	compound eye morphogenesis	1	BP
GO:0044270	cellular nitrogen compound catabolic process	1	BP
GO:0046903	secretion	1	BP
GO:0098655	cation transmembrane transport	1	BP
GO:0007186	G protein-coupled receptor signaling pathway	1	BP
GO:0009952	anterior/posterior pattern specification	1	BP
GO:0031331	positive regulation of cellular catabolic process	1	BP
GO:0198738	cell-cell signaling by wnt	1	BP
GO:1905114	cell surface receptor signaling pathway involved in cell-cell signaling	1	BP
GO:0008283	cell proliferation	1	BP
GO:0042330	taxis	1	BP
GO:0006914	autophagy	1	BP
GO:0061919	process utilizing autophagic mechanism	1	BP
GO:0048732	gland development	1	BP
GO:0048569	post-embryonic animal organ development	1	BP
GO:0006952	defense response	1	BP
GO:0048592	eye morphogenesis	1	BP
GO:0090596	sensory organ morphogenesis	1	BP
GO:0055086	nucleobase-containing small molecule metabolic process	1	BP
GO:0009886	post-embryonic animal morphogenesis	1	BP
GO:0002164	larval development	1	BP
GO:0040029	regulation of gene expression, epigenetic	1	BP
GO:0006310	DNA recombination	1	BP
GO:0051130	positive regulation of cellular component organization	1	BP
GO:0016477	cell migration	1	BP
GO:0002252	immune effector process	1	BP
GO:0007264	small GTPase mediated signal transduction	1	BP
GO:0015672	monovalent inorganic cation transport	1	BP
GO:0007552	metamorphosis	1	BP
GO:0043436	oxoacid metabolic process	1	BP
GO:0006897	endocytosis	1	BP
GO:0016458	gene silencing	1	BP
GO:0043085	positive regulation of catalytic activity	1	BP
GO:0009100	glycoprotein metabolic process	1	BP
GO:0015711	organic anion transport	1	BP
GO:0006915	apoptotic process	1	BP
GO:0050808	synapse organization	1	BP
GO:0018205	peptidyl-lysine modification	1	BP
GO:0021700	developmental maturation	1	BP
GO:0030001	metal ion transport	1	BP
GO:0098662	inorganic cation transmembrane transport	1	BP
GO:0007167	enzyme linked receptor protein signaling pathway	1	BP
GO:0006261	DNA-dependent DNA replication	1	BP
GO:0032259	methylation	1	BP
GO:0010243	response to organonitrogen compound	1	BP
GO:0060341	regulation of cellular localization	1	BP
GO:0031175	neuron projection development	1	BP
GO:0033365	protein localization to organelle	1	BP
GO:0007626	locomotory behavior	1	BP
GO:0009896	positive regulation of catabolic process	1	BP
GO:0022618	ribonucleoprotein complex assembly	1	BP
GO:0031401	positive regulation of protein modification process	1	BP
GO:0048511	rhythmic process	1	BP
GO:1901698	response to nitrogen compound	1	BP
GO:1903046	meiotic cell cycle process	1	BP
GO:0044087	regulation of cellular component biogenesis	1	BP
GO:0006417	regulation of translation	1	BP
GO:0007005	mitochondrion organization	1	BP
GO:0009725	response to hormone	1	BP
GO:0043900	regulation of multi-organism process	1	BP
GO:0031329	regulation of cellular catabolic process	1	BP
GO:0042325	regulation of phosphorylation	1	BP
GO:0045944	positive regulation of transcription by RNA polymerase II	1	BP
GO:0007018	microtubule-based movement	1	BP
GO:0009798	axis specification	1	BP
GO:0019637	organophosphate metabolic process	1	BP
GO:0044093	positive regulation of molecular function	1	BP
GO:0098657	import into cell	1	BP
GO:0140014	mitotic nuclear division	1	BP
GO:0006812	cation transport	1	BP
GO:0002066	columnar/cuboidal epithelial cell development	1	BP
GO:0030707	ovarian follicle cell development	1	BP
GO:0048469	cell maturation	1	BP
GO:0071826	ribonucleoprotein complex subunit organization	1	BP
GO:0098660	inorganic ion transmembrane transport	1	BP
GO:0006364	rRNA processing	1	BP
GO:0007346	regulation of mitotic cell cycle	1	BP
GO:0010564	regulation of cell cycle process	1	BP
GO:0080134	regulation of response to stress	1	BP
GO:0048749	compound eye development	1	BP
GO:0009607	response to biotic stimulus	1	BP
GO:0016570	histone modification	1	BP
GO:0043207	response to external biotic stimulus	1	BP
GO:0051707	response to other organism	1	BP
GO:0010941	regulation of cell death	1	BP
GO:0002065	columnar/cuboidal epithelial cell differentiation	1	BP
GO:0045892	negative regulation of transcription, DNA-templated	1	BP
GO:1902679	negative regulation of RNA biosynthetic process	1	BP
GO:1903507	negative regulation of nucleic acid-templated transcription	1	BP
GO:0002165	instar larval or pupal development	1	BP
GO:0016569	covalent chromatin modification	1	BP
GO:0006281	DNA repair	1	BP
GO:0006260	DNA replication	1	BP
GO:1901137	carbohydrate derivative biosynthetic process	1	BP
GO:0002009	morphogenesis of an epithelium	1	BP
GO:0009790	embryo development	1	BP
GO:0019220	regulation of phosphate metabolic process	1	BP
GO:0051174	regulation of phosphorus metabolic process	1	BP
GO:0002064	epithelial cell development	1	BP
GO:0001654	eye development	1	BP
GO:0048870	cell motility	1	BP
GO:0048880	sensory system development	1	BP
GO:0150063	visual system development	1	BP
GO:1901700	response to oxygen-containing compound	1	BP
GO:0010608	posttranscriptional regulation of gene expression	1	BP
GO:0040007	growth	1	BP
GO:0003002	regionalization	1	BP
GO:0030855	epithelial cell differentiation	1	BP
GO:0007268	chemical synaptic transmission	1	BP
GO:0098916	anterograde trans-synaptic signaling	1	BP
GO:0048667	cell morphogenesis involved in neuron differentiation	1	BP
GO:0051253	negative regulation of RNA metabolic process	1	BP
GO:0034248	regulation of cellular amide metabolic process	1	BP
GO:0048589	developmental growth	1	BP
GO:0009894	regulation of catabolic process	1	BP
GO:0009968	negative regulation of signal transduction	1	BP
GO:0099536	synaptic signaling	1	BP
GO:0099537	trans-synaptic signaling	1	BP
GO:0048729	tissue morphogenesis	1	BP
GO:0051674	localization of cell	1	BP
GO:0051656	establishment of organelle localization	1	BP
GO:0007444	imaginal disc development	1	BP
GO:0048812	neuron projection morphogenesis	1	BP
GO:0006520	cellular amino acid metabolic process	1	BP
GO:0016072	rRNA metabolic process	1	BP
GO:0032269	negative regulation of cellular protein metabolic process	1	BP
GO:0051248	negative regulation of protein metabolic process	1	BP
GO:0032270	positive regulation of cellular protein metabolic process	1	BP
GO:0048646	anatomical structure formation involved in morphogenesis	1	BP
GO:0043161	proteasome-mediated ubiquitin-dependent protein catabolic process	1	BP
GO:0048858	cell projection morphogenesis	1	BP
GO:0120039	plasma membrane bounded cell projection morphogenesis	1	BP
GO:0000904	cell morphogenesis involved in differentiation	1	BP
GO:0048666	neuron development	1	BP
GO:0001932	regulation of protein phosphorylation	1	BP
GO:2000026	regulation of multicellular organismal development	1	BP
GO:0070925	organelle assembly	1	BP
GO:0007423	sensory organ development	1	BP
GO:0006820	anion transport	1	BP
GO:0032990	cell part morphogenesis	1	BP
GO:0051336	regulation of hydrolase activity	1	BP
GO:0002376	immune system process	1	BP
GO:0010498	proteasomal protein catabolic process	1	BP
GO:0051321	meiotic cell cycle	1	BP
GO:0010648	negative regulation of cell communication	1	BP
GO:0023057	negative regulation of signaling	1	BP
GO:0045893	positive regulation of transcription, DNA-templated	1	BP
GO:1902680	positive regulation of RNA biosynthetic process	1	BP
GO:1903508	positive regulation of nucleic acid-templated transcription	1	BP
GO:0009967	positive regulation of signal transduction	1	BP
GO:0009791	post-embryonic development	1	BP
GO:0007610	behavior	1	BP
GO:0007389	pattern specification process	1	BP
GO:0043604	amide biosynthetic process	1	BP
GO:0012501	programmed cell death	1	BP
GO:0045935	positive regulation of nucleobase-containing compound metabolic process	1	BP
GO:0006974	cellular response to DNA damage stimulus	1	BP
GO:0051247	positive regulation of protein metabolic process	1	BP
GO:1902531	regulation of intracellular signal transduction	1	BP
GO:0010557	positive regulation of macromolecule biosynthetic process	1	BP
GO:0051254	positive regulation of RNA metabolic process	1	BP
GO:0006412	translation	1	BP
GO:0045934	negative regulation of nucleobase-containing compound metabolic process	1	BP
GO:0006511	ubiquitin-dependent protein catabolic process	1	BP
GO:0019941	modification-dependent protein catabolic process	1	BP
GO:0000375	RNA splicing, via transesterification reactions	1	BP
GO:0000377	RNA splicing, via transesterification reactions with bulged adenosine as nucleophile	1	BP
GO:0000398	mRNA splicing, via spliceosome	1	BP
GO:0042254	ribosome biogenesis	1	BP
GO:0071495	cellular response to endogenous stimulus	1	BP
GO:0071310	cellular response to organic substance	1	BP
GO:0051640	organelle localization	1	BP
GO:0043632	modification-dependent macromolecule catabolic process	1	BP
GO:0035295	tube development	1	BP
GO:0010558	negative regulation of macromolecule biosynthetic process	1	BP
GO:2000113	negative regulation of cellular macromolecule biosynthetic process	1	BP
GO:0030030	cell projection organization	1	BP
GO:0009887	animal organ morphogenesis	1	BP
GO:1903047	mitotic cell cycle process	1	BP
GO:0044255	cellular lipid metabolic process	1	BP
GO:0007283	spermatogenesis	1	BP
GO:0120036	plasma membrane bounded cell projection organization	1	BP
GO:0033043	regulation of organelle organization	1	BP
GO:0010647	positive regulation of cell communication	1	BP
GO:0023056	positive regulation of signaling	1	BP
GO:0048232	male gamete generation	1	BP
GO:0031327	negative regulation of cellular biosynthetic process	1	BP
GO:0048584	positive regulation of response to stimulus	1	BP
GO:0048585	negative regulation of response to stimulus	1	BP
GO:0051603	proteolysis involved in cellular protein catabolic process	1	BP
GO:0009890	negative regulation of biosynthetic process	1	BP
GO:0032879	regulation of localization	1	BP
GO:0034220	ion transmembrane transport	1	BP
GO:0051301	cell division	1	BP
GO:0070647	protein modification by small protein conjugation or removal	1	BP
GO:0000280	nuclear division	1	BP
GO:0006508	proteolysis	1	BP
GO:0051239	regulation of multicellular organismal process	1	BP
GO:0044257	cellular protein catabolic process	1	BP
GO:0031399	regulation of protein modification process	1	BP
GO:0043043	peptide biosynthetic process	1	BP
GO:0009891	positive regulation of biosynthetic process	1	BP
GO:0010628	positive regulation of gene expression	1	BP
GO:0031328	positive regulation of cellular biosynthetic process	1	BP
GO:0016567	protein ubiquitination	1	BP
GO:0050793	regulation of developmental process	1	BP
GO:0048285	organelle fission	1	BP
GO:1901135	carbohydrate derivative metabolic process	1	BP
GO:0006886	intracellular protein transport	1	BP
GO:0070887	cellular response to chemical stimulus	1	BP
GO:0006629	lipid metabolic process	1	BP
GO:0007267	cell-cell signaling	1	BP
GO:0008219	cell death	1	BP
GO:0030163	protein catabolic process	1	BP
GO:0000902	cell morphogenesis	1	BP
GO:0008380	RNA splicing	1	BP
GO:0030182	neuron differentiation	1	BP
GO:0043603	cellular amide metabolic process	1	BP
GO:0032446	protein modification by small protein conjugation	1	BP
GO:0034470	ncRNA processing	1	BP
GO:0051128	regulation of cellular component organization	1	BP
GO:0006397	mRNA processing	1	BP
GO:0009719	response to endogenous stimulus	1	BP
GO:0006518	peptide metabolic process	1	BP
GO:0050877	nervous system process	1	BP
GO:0009628	response to abiotic stimulus	1	BP
GO:0016192	vesicle-mediated transport	1	BP
GO:0040011	locomotion	1	BP
GO:0018193	peptidyl-amino acid modification	1	BP
GO:0044281	small molecule metabolic process	1	BP
GO:0006325	chromatin organization	1	BP
GO:0000226	microtubule cytoskeleton organization	1	BP
GO:0048699	generation of neurons	1	BP
GO:0003008	system process	1	BP
GO:0006259	DNA metabolic process	1	BP
GO:0010629	negative regulation of gene expression	1	BP
GO:0006811	ion transport	1	BP
GO:1901565	organonitrogen compound catabolic process	1	BP
GO:0022613	ribonucleoprotein complex biogenesis	1	BP
GO:0051726	regulation of cell cycle	1	BP
GO:0022008	neurogenesis	1	BP
GO:0007292	female gamete generation	1	BP
GO:0006928	movement of cell or subcellular component	1	BP
GO:0032989	cellular component morphogenesis	1	BP
GO:0015031	protein transport	1	BP
GO:0034613	cellular protein localization	1	BP
GO:0000278	mitotic cell cycle	1	BP
GO:0007017	microtubule-based process	1	BP
GO:0015833	peptide transport	1	BP
GO:0016310	phosphorylation	1	BP
GO:0045184	establishment of protein localization	1	BP
GO:0048477	oogenesis	1	BP
GO:0050790	regulation of catalytic activity	1	BP
GO:0006357	regulation of transcription by RNA polymerase II	1	BP
GO:0051172	negative regulation of nitrogen compound metabolic process	1	BP
GO:0042886	amide transport	1	BP
GO:0055085	transmembrane transport	1	BP
GO:0007010	cytoskeleton organization	1	BP
GO:0060429	epithelium development	1	BP
GO:0034660	ncRNA metabolic process	1	BP
GO:0016071	mRNA metabolic process	1	BP
GO:0071705	nitrogen compound transport	1	BP
GO:0022402	cell cycle process	1	BP
GO:0010033	response to organic substance	1	BP
GO:0006366	transcription by RNA polymerase II	1	BP
GO:0035556	intracellular signal transduction	1	BP
GO:0009605	response to external stimulus	1	BP
GO:0070727	cellular macromolecule localization	1	BP
GO:0006468	protein phosphorylation	1	BP
GO:0034622	cellular protein-containing complex assembly	1	BP
GO:0044265	cellular macromolecule catabolic process	1	BP
GO:0031324	negative regulation of cellular metabolic process	1	BP
GO:0032268	regulation of cellular protein metabolic process	1	BP
GO:0007399	nervous system development	1	BP
GO:0009966	regulation of signal transduction	1	BP
GO:0065009	regulation of molecular function	1	BP
GO:0051246	regulation of protein metabolic process	1	BP
GO:0071702	organic substance transport	1	BP
GO:0033554	cellular response to stress	1	BP
GO:0010604	positive regulation of macromolecule metabolic process	1	BP
GO:0009888	tissue development	1	BP
GO:0051173	positive regulation of nitrogen compound metabolic process	1	BP
GO:0007166	cell surface receptor signaling pathway	1	BP
GO:0007281	germ cell development	1	BP
GO:0065008	regulation of biological quality	1	BP
GO:0010605	negative regulation of macromolecule metabolic process	1	BP
GO:0019953	sexual reproduction	1	BP
GO:0044703	multi-organism reproductive process	1	BP
GO:0007276	gamete generation	1	BP
GO:0048513	animal organ development	1	BP
GO:0048609	multicellular organismal reproductive process	1	BP
GO:0031325	positive regulation of cellular metabolic process	1	BP
GO:0032504	multicellular organism reproduction	1	BP
GO:0009057	macromolecule catabolic process	1	BP
GO:0065003	protein-containing complex assembly	1	BP
GO:0046907	intracellular transport	1	BP
GO:0022412	cellular process involved in reproduction in multicellular organism	1	BP
GO:0009892	negative regulation of metabolic process	1	BP
GO:0003006	developmental process involved in reproduction	1	BP
GO:1901566	organonitrogen compound biosynthetic process	1	BP
GO:0009893	positive regulation of metabolic process	1	BP
GO:0008104	protein localization	1	BP
GO:0010646	regulation of cell communication	1	BP
GO:0023051	regulation of signaling	1	BP
GO:0048583	regulation of response to stimulus	1	BP
GO:0051276	chromosome organization	1	BP
GO:0051649	establishment of localization in cell	1	BP
GO:1901575	organic substance catabolic process	1	BP
GO:0006355	regulation of transcription, DNA-templated	1	BP
GO:1903506	regulation of nucleic acid-templated transcription	1	BP
GO:2001141	regulation of RNA biosynthetic process	1	BP
GO:0006396	RNA processing	1	BP
GO:0043933	protein-containing complex subunit organization	1	BP
GO:0044248	cellular catabolic process	1	BP
GO:0042221	response to chemical	1	BP
GO:0022414	reproductive process	1	BP
GO:0006796	phosphate-containing compound metabolic process	1	BP
GO:0000003	reproduction	1	BP
GO:0006793	phosphorus metabolic process	1	BP
GO:0033036	macromolecule localization	1	BP
GO:0006351	transcription, DNA-templated	1	BP
GO:0006950	response to stress	1	BP
GO:0097659	nucleic acid-templated transcription	1	BP
GO:0007049	cell cycle	1	BP
GO:0009056	catabolic process	1	BP
GO:0032774	RNA biosynthetic process	1	BP
GO:0006139	nucleobase-containing compound metabolic process	1	BP
GO:0006464	cellular protein modification process	1	BP
GO:0006725	cellular aromatic compound metabolic process	1	BP
GO:0006807	nitrogen compound metabolic process	1	BP
GO:0006810	transport	1	BP
GO:0006996	organelle organization	1	BP
GO:0007154	cell communication	1	BP
GO:0007165	signal transduction	1	BP
GO:0007275	multicellular organism development	1	BP
GO:0008150	biological_process	1	BP
GO:0008152	metabolic process	1	BP
GO:0009058	biosynthetic process	1	BP
GO:0009059	macromolecule biosynthetic process	1	BP
GO:0009653	anatomical structure morphogenesis	1	BP
GO:0009889	regulation of biosynthetic process	1	BP
GO:0009987	cellular process	1	BP
GO:0010467	gene expression	1	BP
GO:0010468	regulation of gene expression	1	BP
GO:0010556	regulation of macromolecule biosynthetic process	1	BP
GO:0016043	cellular component organization	1	BP
GO:0016070	RNA metabolic process	1	BP
GO:0018130	heterocycle biosynthetic process	1	BP
GO:0019219	regulation of nucleobase-containing compound metabolic process	1	BP
GO:0019222	regulation of metabolic process	1	BP
GO:0019438	aromatic compound biosynthetic process	1	BP
GO:0019538	protein metabolic process	1	BP
GO:0022607	cellular component assembly	1	BP
GO:0023052	signaling	1	BP
GO:0030154	cell differentiation	1	BP
GO:0031323	regulation of cellular metabolic process	1	BP
GO:0031326	regulation of cellular biosynthetic process	1	BP
GO:0032501	multicellular organismal process	1	BP
GO:0032502	developmental process	1	BP
GO:0034641	cellular nitrogen compound metabolic process	1	BP
GO:0034645	cellular macromolecule biosynthetic process	1	BP
GO:0034654	nucleobase-containing compound biosynthetic process	1	BP
GO:0036211	protein modification process	1	BP
GO:0043170	macromolecule metabolic process	1	BP
GO:0043412	macromolecule modification	1	BP
GO:0044085	cellular component biogenesis	1	BP
GO:0044237	cellular metabolic process	1	BP
GO:0044238	primary metabolic process	1	BP
GO:0044249	cellular biosynthetic process	1	BP
GO:0044260	cellular macromolecule metabolic process	1	BP
GO:0044267	cellular protein metabolic process	1	BP
GO:0044271	cellular nitrogen compound biosynthetic process	1	BP
GO:0046483	heterocycle metabolic process	1	BP
GO:0048468	cell development	1	BP
GO:0048518	positive regulation of biological process	1	BP
GO:0048519	negative regulation of biological process	1	BP
GO:0048522	positive regulation of cellular process	1	BP
GO:0048523	negative regulation of cellular process	1	BP
GO:0048731	system development	1	BP
GO:0048856	anatomical structure development	1	BP
GO:0048869	cellular developmental process	1	BP
GO:0050789	regulation of biological process	1	BP
GO:0050794	regulation of cellular process	1	BP
GO:0050896	response to stimulus	1	BP
GO:0051171	regulation of nitrogen compound metabolic process	1	BP
GO:0051179	localization	1	BP
GO:0051234	establishment of localization	1	BP
GO:0051252	regulation of RNA metabolic process	1	BP
GO:0051641	cellular localization	1	BP
GO:0051704	multi-organism process	1	BP
GO:0051716	cellular response to stimulus	1	BP
GO:0060255	regulation of macromolecule metabolic process	1	BP
GO:0065007	biological regulation	1	BP
GO:0071704	organic substance metabolic process	1	BP
GO:0071840	cellular component organization or biogenesis	1	BP
GO:0080090	regulation of primary metabolic process	1	BP
GO:0090304	nucleic acid metabolic process	1	BP
GO:1901360	organic cyclic compound metabolic process	1	BP
GO:1901362	organic cyclic compound biosynthetic process	1	BP
GO:1901564	organonitrogen compound metabolic process	1	BP
GO:1901576	organic substance biosynthetic process	1	BP
GO:2000112	regulation of cellular macromolecule biosynthetic process	1	BP
GO:0000002	mitochondrial genome maintenance	1	BP
GO:0000018	regulation of DNA recombination	1	BP
GO:0000027	ribosomal large subunit assembly	1	BP
GO:0000041	transition metal ion transport	1	BP
GO:0000054	ribosomal subunit export from nucleus	1	BP
GO:0000070	mitotic sister chromatid segregation	1	BP
GO:0000075	cell cycle checkpoint	1	BP
GO:0000076	DNA replication checkpoint	1	BP
GO:0000077	DNA damage checkpoint	1	BP
GO:0000079	regulation of cyclin-dependent protein serine/threonine kinase activity	1	BP
GO:0000086	G2/M transition of mitotic cell cycle	1	BP
GO:0000096	sulfur amino acid metabolic process	1	BP
GO:0000132	establishment of mitotic spindle orientation	1	BP
GO:0000184	nuclear-transcribed mRNA catabolic process, nonsense-mediated decay	1	BP
GO:0000209	protein polyubiquitination	1	BP
GO:0000271	polysaccharide biosynthetic process	1	BP
GO:0000272	polysaccharide catabolic process	1	BP
GO:0000288	nuclear-transcribed mRNA catabolic process, deadenylation-dependent decay	1	BP
GO:0000289	nuclear-transcribed mRNA poly(A) tail shortening	1	BP
GO:0000291	nuclear-transcribed mRNA catabolic process, exonucleolytic	1	BP
GO:0000380	alternative mRNA splicing, via spliceosome	1	BP
GO:0000381	regulation of alternative mRNA splicing, via spliceosome	1	BP
GO:0000387	spliceosomal snRNP assembly	1	BP
GO:0000413	protein peptidyl-prolyl isomerization	1	BP
GO:0000422	autophagy of mitochondrion	1	BP
GO:0000460	maturation of 5.8S rRNA	1	BP
GO:0000462	maturation of SSU-rRNA from tricistronic rRNA transcript (SSU-rRNA, 5.8S rRNA, LSU-rRNA)	1	BP
GO:0000469	cleavage involved in rRNA processing	1	BP
GO:0000470	maturation of LSU-rRNA	1	BP
GO:0000578	embryonic axis specification	1	BP
GO:0000712	resolution of meiotic recombination intermediates	1	BP
GO:0000724	double-strand break repair via homologous recombination	1	BP
GO:0000725	recombinational repair	1	BP
GO:0000726	non-recombinational repair	1	BP
GO:0000727	double-strand break repair via break-induced replication	1	BP
GO:0000731	DNA synthesis involved in DNA repair	1	BP
GO:0000737	DNA catabolic process, endonucleolytic	1	BP
GO:0000819	sister chromatid segregation	1	BP
GO:0000956	nuclear-transcribed mRNA catabolic process	1	BP
GO:0000959	mitochondrial RNA metabolic process	1	BP
GO:0000963	mitochondrial RNA processing	1	BP
GO:0000966	RNA 5'-end processing	1	BP
GO:0001101	response to acid chemical	1	BP
GO:0001539	cilium or flagellum-dependent cell motility	1	BP
GO:0001666	response to hypoxia	1	BP
GO:0001672	regulation of chromatin assembly or disassembly	1	BP
GO:0001676	long-chain fatty acid metabolic process	1	BP
GO:0001682	tRNA 5'-leader removal	1	BP
GO:0001707	mesoderm formation	1	BP
GO:0001710	mesodermal cell fate commitment	1	BP
GO:0001732	formation of cytoplasmic translation initiation complex	1	BP
GO:0001737	establishment of imaginal disc-derived wing hair orientation	1	BP
GO:0001752	compound eye photoreceptor fate commitment	1	BP
GO:0001895	retina homeostasis	1	BP
GO:0001933	negative regulation of protein phosphorylation	1	BP
GO:0002028	regulation of sodium ion transport	1	BP
GO:0002097	tRNA wobble base modification	1	BP
GO:0002098	tRNA wobble uridine modification	1	BP
GO:0002168	instar larval development	1	BP
GO:0002183	cytoplasmic translational initiation	1	BP
GO:0002225	positive regulation of antimicrobial peptide production	1	BP
GO:0002230	positive regulation of defense response to virus by host	1	BP
GO:0002440	production of molecular mediator of immune response	1	BP
GO:0002699	positive regulation of immune effector process	1	BP
GO:0002700	regulation of production of molecular mediator of immune response	1	BP
GO:0002702	positive regulation of production of molecular mediator of immune response	1	BP
GO:0002759	regulation of antimicrobial humoral response	1	BP
GO:0002760	positive regulation of antimicrobial humoral response	1	BP
GO:0002775	antimicrobial peptide production	1	BP
GO:0002777	antimicrobial peptide biosynthetic process	1	BP
GO:0002778	antibacterial peptide production	1	BP
GO:0002780	antibacterial peptide biosynthetic process	1	BP
GO:0002784	regulation of antimicrobial peptide production	1	BP
GO:0002786	regulation of antibacterial peptide production	1	BP
GO:0002790	peptide secretion	1	BP
GO:0002791	regulation of peptide secretion	1	BP
GO:0002793	positive regulation of peptide secretion	1	BP
GO:0002803	positive regulation of antibacterial peptide production	1	BP
GO:0002805	regulation of antimicrobial peptide biosynthetic process	1	BP
GO:0002807	positive regulation of antimicrobial peptide biosynthetic process	1	BP
GO:0002808	regulation of antibacterial peptide biosynthetic process	1	BP
GO:0002831	regulation of response to biotic stimulus	1	BP
GO:0002833	positive regulation of response to biotic stimulus	1	BP
GO:0002922	positive regulation of humoral immune response	1	BP
GO:0003013	circulatory system process	1	BP
GO:0003014	renal system process	1	BP
GO:0003015	heart process	1	BP
GO:0003333	amino acid transmembrane transport	1	BP
GO:0003341	cilium movement	1	BP
GO:0003382	epithelial cell morphogenesis	1	BP
GO:0003383	apical constriction	1	BP
GO:0005976	polysaccharide metabolic process	1	BP
GO:0005977	glycogen metabolic process	1	BP
GO:0005978	glycogen biosynthetic process	1	BP
GO:0005980	glycogen catabolic process	1	BP
GO:0006023	aminoglycan biosynthetic process	1	BP
GO:0006024	glycosaminoglycan biosynthetic process	1	BP
GO:0006026	aminoglycan catabolic process	1	BP
GO:0006029	proteoglycan metabolic process	1	BP
GO:0006040	amino sugar metabolic process	1	BP
GO:0006073	cellular glucan metabolic process	1	BP
GO:0006081	cellular aldehyde metabolic process	1	BP
GO:0006112	energy reserve metabolic process	1	BP
GO:0006120	mitochondrial electron transport, NADH to ubiquinone	1	BP
GO:0006182	cGMP biosynthetic process	1	BP
GO:0006213	pyrimidine nucleoside metabolic process	1	BP
GO:0006220	pyrimidine nucleotide metabolic process	1	BP
GO:0006221	pyrimidine nucleotide biosynthetic process	1	BP
GO:0006265	DNA topological change	1	BP
GO:0006267	pre-replicative complex assembly involved in nuclear cell cycle DNA replication	1	BP
GO:0006268	DNA unwinding involved in DNA replication	1	BP
GO:0006270	DNA replication initiation	1	BP
GO:0006271	DNA strand elongation involved in DNA replication	1	BP
GO:0006272	leading strand elongation	1	BP
GO:0006275	regulation of DNA replication	1	BP
GO:0006277	DNA amplification	1	BP
GO:0006282	regulation of DNA repair	1	BP
GO:0006301	postreplication repair	1	BP
GO:0006302	double-strand break repair	1	BP
GO:0006308	DNA catabolic process	1	BP
GO:0006323	DNA packaging	1	BP
GO:0006333	chromatin assembly or disassembly	1	BP
GO:0006334	nucleosome assembly	1	BP
GO:0006338	chromatin remodeling	1	BP
GO:0006352	DNA-templated transcription, initiation	1	BP
GO:0006354	DNA-templated transcription, elongation	1	BP
GO:0006356	regulation of transcription by RNA polymerase I	1	BP
GO:0006360	transcription by RNA polymerase I	1	BP
GO:0006367	transcription initiation from RNA polymerase II promoter	1	BP
GO:0006368	transcription elongation from RNA polymerase II promoter	1	BP
GO:0006383	transcription by RNA polymerase III	1	BP
GO:0006399	tRNA metabolic process	1	BP
GO:0006400	tRNA modification	1	BP
GO:0006401	RNA catabolic process	1	BP
GO:0006402	mRNA catabolic process	1	BP
GO:0006413	translational initiation	1	BP
GO:0006418	tRNA aminoacylation for protein translation	1	BP
GO:0006446	regulation of translational initiation	1	BP
GO:0006450	regulation of translational fidelity	1	BP
GO:0006469	negative regulation of protein kinase activity	1	BP
GO:0006476	protein deacetylation	1	BP
GO:0006486	protein glycosylation	1	BP
GO:0006487	protein N-linked glycosylation	1	BP
GO:0006491	N-glycan processing	1	BP
GO:0006493	protein O-linked glycosylation	1	BP
GO:0006497	protein lipidation	1	BP
GO:0006505	GPI anchor metabolic process	1	BP
GO:0006506	GPI anchor biosynthetic process	1	BP
GO:0006509	membrane protein ectodomain proteolysis	1	BP
GO:0006513	protein monoubiquitination	1	BP
GO:0006516	glycoprotein catabolic process	1	BP
GO:0006541	glutamine metabolic process	1	BP
GO:0006555	methionine metabolic process	1	BP
GO:0006582	melanin metabolic process	1	BP
GO:0006612	protein targeting to membrane	1	BP
GO:0006613	cotranslational protein targeting to membrane	1	BP
GO:0006614	SRP-dependent cotranslational protein targeting to membrane	1	BP
GO:0006620	posttranslational protein targeting to endoplasmic reticulum membrane	1	BP
GO:0006623	protein targeting to vacuole	1	BP
GO:0006625	protein targeting to peroxisome	1	BP
GO:0006633	fatty acid biosynthetic process	1	BP
GO:0006635	fatty acid beta-oxidation	1	BP
GO:0006643	membrane lipid metabolic process	1	BP
GO:0006664	glycolipid metabolic process	1	BP
GO:0006665	sphingolipid metabolic process	1	BP
GO:0006672	ceramide metabolic process	1	BP
GO:0006720	isoprenoid metabolic process	1	BP
GO:0006721	terpenoid metabolic process	1	BP
GO:0006726	eye pigment biosynthetic process	1	BP
GO:0006727	ommochrome biosynthetic process	1	BP
GO:0006743	ubiquinone metabolic process	1	BP
GO:0006744	ubiquinone biosynthetic process	1	BP
GO:0006749	glutathione metabolic process	1	BP
GO:0006777	Mo-molybdopterin cofactor biosynthetic process	1	BP
GO:0006813	potassium ion transport	1	BP
GO:0006817	phosphate ion transport	1	BP
GO:0006821	chloride transport	1	BP
GO:0006826	iron ion transport	1	BP
GO:0006829	zinc ion transport	1	BP
GO:0006835	dicarboxylic acid transport	1	BP
GO:0006855	drug transmembrane transport	1	BP
GO:0006862	nucleotide transport	1	BP
GO:0006865	amino acid transport	1	BP
GO:0006874	cellular calcium ion homeostasis	1	BP
GO:0006885	regulation of pH	1	BP
GO:0006898	receptor-mediated endocytosis	1	BP
GO:0006911	phagocytosis, engulfment	1	BP
GO:0006963	positive regulation of antibacterial peptide biosynthetic process	1	BP
GO:0007006	mitochondrial membrane organization	1	BP
GO:0007007	inner mitochondrial membrane organization	1	BP
GO:0007009	plasma membrane organization	1	BP
GO:0007020	microtubule nucleation	1	BP
GO:0007028	cytoplasm organization	1	BP
GO:0007029	endoplasmic reticulum organization	1	BP
GO:0007031	peroxisome organization	1	BP
GO:0007032	endosome organization	1	BP
GO:0007034	vacuolar transport	1	BP
GO:0007040	lysosome organization	1	BP
GO:0007041	lysosomal transport	1	BP
GO:0007043	cell-cell junction assembly	1	BP
GO:0007056	spindle assembly involved in female meiosis	1	BP
GO:0007059	chromosome segregation	1	BP
GO:0007062	sister chromatid cohesion	1	BP
GO:0007064	mitotic sister chromatid cohesion	1	BP
GO:0007076	mitotic chromosome condensation	1	BP
GO:0007080	mitotic metaphase plate congression	1	BP
GO:0007088	regulation of mitotic nuclear division	1	BP
GO:0007091	metaphase/anaphase transition of mitotic cell cycle	1	BP
GO:0007093	mitotic cell cycle checkpoint	1	BP
GO:0007097	nuclear migration	1	BP
GO:0007098	centrosome cycle	1	BP
GO:0007099	centriole replication	1	BP
GO:0007129	synapsis	1	BP
GO:0007130	synaptonemal complex assembly	1	BP
GO:0007135	meiosis II	1	BP
GO:0007143	female meiotic nuclear division	1	BP
GO:0007157	heterophilic cell-cell adhesion via plasma membrane cell adhesion molecules	1	BP
GO:0007178	transmembrane receptor protein serine/threonine kinase signaling pathway	1	BP
GO:0007187	G protein-coupled receptor signaling pathway, coupled to cyclic nucleotide second messenger	1	BP
GO:0007188	adenylate cyclase-modulating G protein-coupled receptor signaling pathway	1	BP
GO:0007189	adenylate cyclase-activating G protein-coupled receptor signaling pathway	1	BP
GO:0007193	adenylate cyclase-inhibiting G protein-coupled receptor signaling pathway	1	BP
GO:0007204	positive regulation of cytosolic calcium ion concentration	1	BP
GO:0007215	glutamate receptor signaling pathway	1	BP
GO:0007220	Notch receptor processing	1	BP
GO:0007224	smoothened signaling pathway	1	BP
GO:0007254	JNK cascade	1	BP
GO:0007259	JAK-STAT cascade	1	BP
GO:0007266	Rho protein signal transduction	1	BP
GO:0007274	neuromuscular synaptic transmission	1	BP
GO:0007277	pole cell development	1	BP
GO:0007279	pole cell formation	1	BP
GO:0007282	cystoblast division	1	BP
GO:0007286	spermatid development	1	BP
GO:0007288	sperm axoneme assembly	1	BP
GO:0007289	spermatid nucleus differentiation	1	BP
GO:0007291	sperm individualization	1	BP
GO:0007294	germarium-derived oocyte fate determination	1	BP
GO:0007300	ovarian nurse cell to oocyte transport	1	BP
GO:0007301	female germline ring canal formation	1	BP
GO:0007303	cytoplasmic transport, nurse cell to oocyte	1	BP
GO:0007307	eggshell chorion gene amplification	1	BP
GO:0007308	oocyte construction	1	BP
GO:0007309	oocyte axis specification	1	BP
GO:0007310	oocyte dorsal/ventral axis specification	1	BP
GO:0007314	oocyte anterior/posterior axis specification	1	BP
GO:0007315	pole plasm assembly	1	BP
GO:0007316	pole plasm RNA localization	1	BP
GO:0007317	regulation of pole plasm oskar mRNA localization	1	BP
GO:0007338	single fertilization	1	BP
GO:0007351	tripartite regional subdivision	1	BP
GO:0007354	zygotic determination of anterior/posterior axis, embryo	1	BP
GO:0007362	terminal region determination	1	BP
GO:0007367	segment polarity determination	1	BP
GO:0007390	germ-band shortening	1	BP
GO:0007406	negative regulation of neuroblast proliferation	1	BP
GO:0007427	epithelial cell migration, open tracheal system	1	BP
GO:0007430	terminal branching, open tracheal system	1	BP
GO:0007432	salivary gland boundary specification	1	BP
GO:0007446	imaginal disc growth	1	BP
GO:0007448	anterior/posterior pattern specification, imaginal disc	1	BP
GO:0007460	R8 cell fate commitment	1	BP
GO:0007465	R7 cell fate commitment	1	BP
GO:0007494	midgut development	1	BP
GO:0007522	visceral muscle development	1	BP
GO:0007530	sex determination	1	BP
GO:0007549	dosage compensation	1	BP
GO:0007584	response to nutrient	1	BP
GO:0007600	sensory perception	1	BP
GO:0007601	visual perception	1	BP
GO:0007603	phototransduction, visible light	1	BP
GO:0007605	sensory perception of sound	1	BP
GO:0007606	sensory perception of chemical stimulus	1	BP
GO:0007608	sensory perception of smell	1	BP
GO:0007614	short-term memory	1	BP
GO:0007622	rhythmic behavior	1	BP
GO:0007623	circadian rhythm	1	BP
GO:0007628	adult walking behavior	1	BP
GO:0007631	feeding behavior	1	BP
GO:0007635	chemosensory behavior	1	BP
GO:0008015	blood circulation	1	BP
GO:0008016	regulation of heart contraction	1	BP
GO:0008033	tRNA processing	1	BP
GO:0008053	mitochondrial fusion	1	BP
GO:0008055	ocellus pigment biosynthetic process	1	BP
GO:0008063	Toll signaling pathway	1	BP
GO:0008069	dorsal/ventral axis specification, ovarian follicular epithelium	1	BP
GO:0008078	mesodermal cell migration	1	BP
GO:0008088	axo-dendritic transport	1	BP
GO:0008103	oocyte microtubule cytoskeleton polarization	1	BP
GO:0008156	negative regulation of DNA replication	1	BP
GO:0008258	head involution	1	BP
GO:0008277	regulation of G protein-coupled receptor signaling pathway	1	BP
GO:0008293	torso signaling pathway	1	BP
GO:0008298	intracellular mRNA localization	1	BP
GO:0008299	isoprenoid biosynthetic process	1	BP
GO:0008306	associative learning	1	BP
GO:0008333	endosome to lysosome transport	1	BP
GO:0008355	olfactory learning	1	BP
GO:0008358	maternal determination of anterior/posterior axis, embryo	1	BP
GO:0008360	regulation of cell shape	1	BP
GO:0008363	larval chitin-based cuticle development	1	BP
GO:0008406	gonad development	1	BP
GO:0008543	fibroblast growth factor receptor signaling pathway	1	BP
GO:0008589	regulation of smoothened signaling pathway	1	BP
GO:0008592	regulation of Toll signaling pathway	1	BP
GO:0008595	anterior/posterior axis specification, embryo	1	BP
GO:0008630	intrinsic apoptotic signaling pathway in response to DNA damage	1	BP
GO:0008652	cellular amino acid biosynthetic process	1	BP
GO:0009064	glutamine family amino acid metabolic process	1	BP
GO:0009066	aspartate family amino acid metabolic process	1	BP
GO:0009067	aspartate family amino acid biosynthetic process	1	BP
GO:0009072	aromatic amino acid family metabolic process	1	BP
GO:0009081	branched-chain amino acid metabolic process	1	BP
GO:0009101	glycoprotein biosynthetic process	1	BP
GO:0009112	nucleobase metabolic process	1	BP
GO:0009116	nucleoside metabolic process	1	BP
GO:0009119	ribonucleoside metabolic process	1	BP
GO:0009147	pyrimidine nucleoside triphosphate metabolic process	1	BP
GO:0009148	pyrimidine nucleoside triphosphate biosynthetic process	1	BP
GO:0009163	nucleoside biosynthetic process	1	BP
GO:0009164	nucleoside catabolic process	1	BP
GO:0009187	cyclic nucleotide metabolic process	1	BP
GO:0009190	cyclic nucleotide biosynthetic process	1	BP
GO:0009225	nucleotide-sugar metabolic process	1	BP
GO:0009247	glycolipid biosynthetic process	1	BP
GO:0009250	glucan biosynthetic process	1	BP
GO:0009251	glucan catabolic process	1	BP
GO:0009266	response to temperature stimulus	1	BP
GO:0009303	rRNA transcription	1	BP
GO:0009306	protein secretion	1	BP
GO:0009311	oligosaccharide metabolic process	1	BP
GO:0009312	oligosaccharide biosynthetic process	1	BP
GO:0009408	response to heat	1	BP
GO:0009411	response to UV	1	BP
GO:0009453	energy taxis	1	BP
GO:0009566	fertilization	1	BP
GO:0009584	detection of visible light	1	BP
GO:0009593	detection of chemical stimulus	1	BP
GO:0009612	response to mechanical stimulus	1	BP
GO:0009615	response to virus	1	BP
GO:0009620	response to fungus	1	BP
GO:0009629	response to gravity	1	BP
GO:0009744	response to sucrose	1	BP
GO:0009755	hormone-mediated signaling pathway	1	BP
GO:0009799	specification of symmetry	1	BP
GO:0009826	unidimensional cell growth	1	BP
GO:0009855	determination of bilateral symmetry	1	BP
GO:0009895	negative regulation of catabolic process	1	BP
GO:0009914	hormone transport	1	BP
GO:0009948	anterior/posterior axis specification	1	BP
GO:0010212	response to ionizing radiation	1	BP
GO:0010257	NADH dehydrogenase complex assembly	1	BP
GO:0010332	response to gamma radiation	1	BP
GO:0010389	regulation of G2/M transition of mitotic cell cycle	1	BP
GO:0010390	histone monoubiquitination	1	BP
GO:0010452	histone H3-K36 methylation	1	BP
GO:0010466	negative regulation of peptidase activity	1	BP
GO:0010507	negative regulation of autophagy	1	BP
GO:0010508	positive regulation of autophagy	1	BP
GO:0010528	regulation of transposition	1	BP
GO:0010529	negative regulation of transposition	1	BP
GO:0010563	negative regulation of phosphorus metabolic process	1	BP
GO:0010565	regulation of cellular ketone metabolic process	1	BP
GO:0010632	regulation of epithelial cell migration	1	BP
GO:0010634	positive regulation of epithelial cell migration	1	BP
GO:0010675	regulation of cellular carbohydrate metabolic process	1	BP
GO:0010771	negative regulation of cell morphogenesis involved in differentiation	1	BP
GO:0010821	regulation of mitochondrion organization	1	BP
GO:0010847	regulation of chromatin assembly	1	BP
GO:0010883	regulation of lipid storage	1	BP
GO:0010906	regulation of glucose metabolic process	1	BP
GO:0010948	negative regulation of cell cycle process	1	BP
GO:0010951	negative regulation of endopeptidase activity	1	BP
GO:0010959	regulation of metal ion transport	1	BP
GO:0010965	regulation of mitotic sister chromatid separation	1	BP
GO:0010970	transport along microtubule	1	BP
GO:0010972	negative regulation of G2/M transition of mitotic cell cycle	1	BP
GO:0010977	negative regulation of neuron projection development	1	BP
GO:0012502	induction of programmed cell death	1	BP
GO:0014041	regulation of neuron maturation	1	BP
GO:0014042	positive regulation of neuron maturation	1	BP
GO:0014067	negative regulation of phosphatidylinositol 3-kinase signaling	1	BP
GO:0014070	response to organic cyclic compound	1	BP
GO:0014074	response to purine-containing compound	1	BP
GO:0015012	heparan sulfate proteoglycan biosynthetic process	1	BP
GO:0015698	inorganic anion transport	1	BP
GO:0015718	monocarboxylic acid transport	1	BP
GO:0015800	acidic amino acid transport	1	BP
GO:0015807	L-amino acid transport	1	BP
GO:0015849	organic acid transport	1	BP
GO:0015865	purine nucleotide transport	1	BP
GO:0015868	purine ribonucleotide transport	1	BP
GO:0015918	sterol transport	1	BP
GO:0015919	peroxisomal membrane transport	1	BP
GO:0015985	energy coupled proton transport, down electrochemical gradient	1	BP
GO:0015986	ATP synthesis coupled proton transport	1	BP
GO:0016056	rhodopsin mediated signaling pathway	1	BP
GO:0016063	rhodopsin biosynthetic process	1	BP
GO:0016075	rRNA catabolic process	1	BP
GO:0016239	positive regulation of macroautophagy	1	BP
GO:0016241	regulation of macroautophagy	1	BP
GO:0016318	ommatidial rotation	1	BP
GO:0016325	oocyte microtubule cytoskeleton organization	1	BP
GO:0016333	morphogenesis of follicular epithelium	1	BP
GO:0016334	establishment or maintenance of polarity of follicular epithelium	1	BP
GO:0016339	calcium-dependent cell-cell adhesion via plasma membrane cell adhesion molecules	1	BP
GO:0016476	regulation of embryonic cell shape	1	BP
GO:0016556	mRNA modification	1	BP
GO:0016558	protein import into peroxisome matrix	1	BP
GO:0016574	histone ubiquitination	1	BP
GO:0016575	histone deacetylation	1	BP
GO:0017004	cytochrome complex assembly	1	BP
GO:0017148	negative regulation of translation	1	BP
GO:0018094	protein polyglycylation	1	BP
GO:0018105	peptidyl-serine phosphorylation	1	BP
GO:0018198	peptidyl-cysteine modification	1	BP
GO:0018200	peptidyl-glutamic acid modification	1	BP
GO:0018208	peptidyl-proline modification	1	BP
GO:0018209	peptidyl-serine modification	1	BP
GO:0018345	protein palmitoylation	1	BP
GO:0018991	oviposition	1	BP
GO:0018993	somatic sex determination	1	BP
GO:0019094	pole plasm mRNA localization	1	BP
GO:0019216	regulation of lipid metabolic process	1	BP
GO:0019221	cytokine-mediated signaling pathway	1	BP
GO:0019226	transmission of nerve impulse	1	BP
GO:0019236	response to pheromone	1	BP
GO:0019395	fatty acid oxidation	1	BP
GO:0019674	NAD metabolic process	1	BP
GO:0019720	Mo-molybdopterin cofactor metabolic process	1	BP
GO:0019730	antimicrobial humoral response	1	BP
GO:0019731	antibacterial humoral response	1	BP
GO:0019748	secondary metabolic process	1	BP
GO:0019915	lipid storage	1	BP
GO:0019933	cAMP-mediated signaling	1	BP
GO:0019934	cGMP-mediated signaling	1	BP
GO:0019935	cyclic-nucleotide-mediated signaling	1	BP
GO:0019991	septate junction assembly	1	BP
GO:0021551	central nervous system morphogenesis	1	BP
GO:0022409	positive regulation of cell-cell adhesion	1	BP
GO:0022410	circadian sleep/wake cycle process	1	BP
GO:0022616	DNA strand elongation	1	BP
GO:0030004	cellular monovalent inorganic cation homeostasis	1	BP
GO:0030010	establishment of cell polarity	1	BP
GO:0030048	actin filament-based movement	1	BP
GO:0030050	vesicle transport along actin filament	1	BP
GO:0030071	regulation of mitotic metaphase/anaphase transition	1	BP
GO:0030072	peptide hormone secretion	1	BP
GO:0030148	sphingolipid biosynthetic process	1	BP
GO:0030166	proteoglycan biosynthetic process	1	BP
GO:0030178	negative regulation of Wnt signaling pathway	1	BP
GO:0030201	heparan sulfate proteoglycan metabolic process	1	BP
GO:0030261	chromosome condensation	1	BP
GO:0030308	negative regulation of cell growth	1	BP
GO:0030317	flagellated sperm motility	1	BP
GO:0030334	regulation of cell migration	1	BP
GO:0030335	positive regulation of cell migration	1	BP
GO:0030336	negative regulation of cell migration	1	BP
GO:0030431	sleep	1	BP
GO:0030433	ubiquitin-dependent ERAD pathway	1	BP
GO:0030488	tRNA methylation	1	BP
GO:0030490	maturation of SSU-rRNA	1	BP
GO:0030509	BMP signaling pathway	1	BP
GO:0030510	regulation of BMP signaling pathway	1	BP
GO:0030513	positive regulation of BMP signaling pathway	1	BP
GO:0030514	negative regulation of BMP signaling pathway	1	BP
GO:0030518	intracellular steroid hormone receptor signaling pathway	1	BP
GO:0030641	regulation of cellular pH	1	BP
GO:0030705	cytoskeleton-dependent intracellular transport	1	BP
GO:0030706	germarium-derived oocyte differentiation	1	BP
GO:0030717	oocyte karyosome formation	1	BP
GO:0030723	ovarian fusome organization	1	BP
GO:0030725	germline ring canal formation	1	BP
GO:0030838	positive regulation of actin filament polymerization	1	BP
GO:0030856	regulation of epithelial cell differentiation	1	BP
GO:0030858	positive regulation of epithelial cell differentiation	1	BP
GO:0030951	establishment or maintenance of microtubule cytoskeleton polarity	1	BP
GO:0030952	establishment or maintenance of cytoskeleton polarity	1	BP
GO:0030968	endoplasmic reticulum unfolded protein response	1	BP
GO:0031023	microtubule organizing center organization	1	BP
GO:0031033	myosin filament organization	1	BP
GO:0031050	dsRNA processing	1	BP
GO:0031058	positive regulation of histone modification	1	BP
GO:0031062	positive regulation of histone methylation	1	BP
GO:0031099	regeneration	1	BP
GO:0031102	neuron projection regeneration	1	BP
GO:0031103	axon regeneration	1	BP
GO:0031146	SCF-dependent proteasomal ubiquitin-dependent protein catabolic process	1	BP
GO:0031297	replication fork processing	1	BP
GO:0031330	negative regulation of cellular catabolic process	1	BP
GO:0031334	positive regulation of protein complex assembly	1	BP
GO:0031345	negative regulation of cell projection organization	1	BP
GO:0031348	negative regulation of defense response	1	BP
GO:0031396	regulation of protein ubiquitination	1	BP
GO:0031398	positive regulation of protein ubiquitination	1	BP
GO:0031445	regulation of heterochromatin assembly	1	BP
GO:0031497	chromatin assembly	1	BP
GO:0031507	heterochromatin assembly	1	BP
GO:0031570	DNA integrity checkpoint	1	BP
[truncated: 1,725 more rows]

## Sheet: ST9
Supplementary Table 9: Functional Description of SVM Predictor Genes (N = 127) with BLAST and Gene Ontology Comparisons to honeybee, Apis mellifera
A) Each predictor gene (common to the six species) was blasted against Apis mellifera. The description from the top hit for each sequence is in Column D
B) The 127 predictor genes were compared against the other nearly 1: orthogroups (3593) for overrepresentation of Biological Processes' GO Terms (TopGo Columns G-K) and further semantic simplification (REVIGO Columns L-N)
A				B
Predictor gene	Apis mellifera gene	Top Blast hit to Apis mellifera gene		GO.ID	Term	TopGo Annotated	TopGo Significant	TopGo Expected	TopGo pvalue	REVIGO uniqueness	REVIGO dispensability	REVIGO frequency
OG0004810	XP_026297189.1	A disintegrin and metalloproteinase with thrombospondin motifs 12 [Apis mellifera]		GO:0010001	glial cell differentiation	11	4	0.35	0.095	0.860699	0.399078	0.36509
OG0001561	XP_026295195.1	androgen-dependent TFPI-regulating protein isoform X2 [Apis mellifera]		GO:0035287	head segmentation	8	3	0.25	0.134	0.895705	0.631423	0.182545
OG0002487	XP_026298107.1	aryl hydrocarbon receptor protein 1 isoform X1 [Apis mellifera]		GO:0120032	regulation of plasma membrane bounded cell projection assembly	13	4	0.41	0.157	0.882785	0.617673	0.425939
OG0001235	XP_006570727.2	AT-rich interactive domain-containing protein 2 isoform X1 [Apis mellifera]		GO:0048867	stem cell fate determination	9	3	0.28	0.177	0.913083	0.642065	0.00869263
OG0001235	XP_016768176.2	AT-rich interactive domain-containing protein 2 isoform X2 [Apis mellifera]		GO:0106030	neuron projection fasciculation	5	2	0.16	0.196	0.832952	0.531109	0.191238
OG0001235	XP_016768177.2	AT-rich interactive domain-containing protein 2 isoform X3 [Apis mellifera]		GO:0042659	regulation of cell fate specification	10	3	0.32	0.224	0.901282	0.347633	0.226008
OG0001716	XP_001121565.2	beta-galactosidase [Apis mellifera]		GO:0006122	mitochondrial electron transport ubiquinol to cytochrome c	6	2	0.19	0.263	0.935407	0.0996707	0.121697
OG0001271	XP_026294852.1	carboxypeptidase M isoform X1 [Apis mellifera]		GO:0048581	negative regulation of post-embryonic development	6	2	0.19	0.263	0.901644	0.444016	0.0173853
OG0003854	XP_026296658.1	centromere protein F [Apis mellifera]		GO:0035289	posterior head segmentation	6	2	0.19	0.263	0.899827	0.667633	0.113004
OG0005933	XP_026299298.1	choline transporter-like protein 1 isoform X1 [Apis mellifera]		GO:0006805	xenobiotic metabolic process	6	2	0.19	0.263	0.888546	0.535796	0.139082
OG0002957	XP_006568996.1	class E basic helix-loop-helix protein 22 [Apis mellifera]		GO:0010453	regulation of cell fate commitment	12	3	0.38	0.322	0.899759	0.447041	0.269471
OG0003573	XP_006557887.1	cytochrome P450 306a1 isoform X1 [Apis mellifera]		GO:0042866	pyruvate biosynthetic process	9	2	0.28	0.457	0.90978	0.406014	0.00869263
OG0005009	XP_624025.3	dihydrolipoyllysine-residue acetyltransferase component of pyruvate dehydrogenase complex, mitochondrial [Apis mellifera]		GO:2000736	regulation of stem cell differentiation	9	2	0.28	0.457	0.89427	0.588555	0.286857
OG0001948	XP_026296572.1	DNA-binding protein P3A2 isoform X2 [Apis mellifera]		GO:0035285	appendage segmentation	9	2	0.28	0.457	0.884211	0.638468	0.208623
OG0001948	XP_026296573.1	DNA-binding protein P3A2 isoform X3 [Apis mellifera]		GO:0007422	peripheral nervous system development	9	2	0.28	0.457	0.883852	0.359863	0.478095
OG0003624	XP_006560759.1	early growth response protein 1 [Apis mellifera]		GO:0035146	tube fusion	9	2	0.28	0.457	0.87974	0.457406	0.182545
OG0001977	XP_026298555.1	ectonucleoside triphosphate diphosphohydrolase 5 [Apis mellifera]		GO:0007475	apposition of dorsal and ventral imaginal disc-derived wing surfaces	9	2	0.28	0.457	0.864479	0.553956	0.147775
OG0002024	XP_391880.2	elongation factor Tu, mitochondrial [Apis mellifera]		GO:0006298	mismatch repair	9	2	0.28	0.457	0.857234	0.530777	0.113004
OG0002199	XP_001122322.2	exocyst complex component 2 [Apis mellifera]		GO:0007480	imaginal disc-derived leg morphogenesis	21	4	0.66	0.472	0.845797	0.694131	0.608484
OG0000771	XP_006563445.1	exportin-7 isoform X1 [Apis mellifera]		GO:1901617	organic hydroxy compound biosynthetic process	22	4	0.7	0.511	0.920766	0.344787	0.686718
OG0000771	XP_397078.3	exportin-7 isoform X2 [Apis mellifera]		GO:0046847	filopodium assembly	16	3	0.51	0.512	0.929125	0.306268	0.0869263
OG0000771	XP_006563446.1	exportin-7 isoform X3 [Apis mellifera]		GO:0009132	nucleoside diphosphate metabolic process	16	3	0.51	0.512	0.859923	0.678565	0.356398
OG0002782	XP_001122483.1	facilitated trehalose transporter Tret1 [Apis mellifera]		GO:0050821	protein stabilization	10	2	0.32	0.515	0.9156	0.350334	0.347705
OG0004682	XP_006569529.1	fork head domain-containing protein crocodile [Apis mellifera]		GO:1905268	negative regulation of chromatin organization	10	2	0.32	0.515	0.88704	0.352169	0.0434631
OG0002158	NP_001164445.1	glutamine synthetase [Apis mellifera]		GO:0042063	gliogenesis	23	4	0.73	0.548	0.85189	0.501242	0.721488
OG0002158	XP_006570933.1	glutamine synthetase isoform X2 [Apis mellifera]		GO:0008587	imaginal disc-derived wing margin morphogenesis	23	4	0.73	0.548	0.850446	0.671228	0.452017
OG0004468	XP_001121969.2	glycosylated lysosomal membrane protein [Apis mellifera]		GO:0014016	neuroblast differentiation	17	3	0.54	0.556	0.858442	0.431378	0.425939
OG0003230	XP_396315.6	histone demethylase UTY [Apis mellifera]		GO:0046939	nucleotide phosphorylation	11	2	0.35	0.569	0.912389	0.133044	0.295549
OG0003030	XP_016772643.1	homeobox protein abdominal-A homolog isoform X1 [Apis mellifera]		GO:0048872	homeostasis of number of cells	11	2	0.35	0.569	0.90924	0.518144	0.312935
OG0004426	NP_001108550.1	homeobox protein H17 [Apis mellifera]		GO:0006730	one-carbon metabolic process	11	2	0.35	0.569	0.90739	0.388991	0.269471
OG0002404	XP_016766939.1	inositol-trisphosphate 3-kinase homolog isoform X1 [Apis mellifera]		GO:0006084	acetyl-CoA metabolic process	11	2	0.35	0.569	0.853135	0.688885	0.130389
OG0002404	XP_016766940.1	inositol-trisphosphate 3-kinase homolog isoform X2 [Apis mellifera]		GO:0040005	chitin-based cuticle attachment to epithelium	5	1	0.16	0.598	0.955077	0.689008	0.0260779
OG0004461	XP_001121075.2	IQ and AAA domain-containing protein 1-like [Apis mellifera]		GO:0098927	vesicle-mediated transport between endosomal compartments	5	1	0.16	0.598	0.937983	0.399587	0.0608484
OG0000960	XP_006568356.1	KAT8 regulatory NSL complex subunit 1 [Apis mellifera]		GO:0045022	early endosome to late endosome transport	5	1	0.16	0.598	0.930108	0.366696	0.0608484
OG0000960	XP_016768495.1	KAT8 regulatory NSL complex subunit 1 [Apis mellifera]		GO:0043687	post-translational protein modification	5	1	0.16	0.598	0.922882	0.239643	0.0869263
OG0000960	XP_016768497.1	KAT8 regulatory NSL complex subunit 1 [Apis mellifera]		GO:1903578	regulation of ATP metabolic process	5	1	0.16	0.598	0.913519	0.0979613	0.139082
OG0001914	XP_016771894.1	kelch-like protein diablo [Apis mellifera]		GO:1904748	regulation of apoptotic process involved in development	5	1	0.16	0.598	0.900471	0.626548	0.113004
OG0001914	XP_397065.2	kelch-like protein diablo [Apis mellifera]		GO:0032204	regulation of telomere maintenance	5	1	0.16	0.598	0.885266	0.691704	0.0260779
OG0004456	XP_001120809.2	Krueppel-like factor 11 [Apis mellifera]		GO:0030713	ovarian follicle cell stalk formation	5	1	0.16	0.598	0.852028	0.540761	0.104312
OG0003109	XP_026299230.1	lachesin isoform X1 [Apis mellifera]		GO:0098876	vesicle-mediated transport to the plasma membrane	12	2	0.38	0.618	0.917535	0.513056	0.417246
OG0002943	XP_006568051.2	LOW QUALITY PROTEIN: neurogenic locus Notch protein [Apis mellifera]		GO:0048580	regulation of post-embryonic development	12	2	0.38	0.618	0.912888	0.413455	0.0434631
OG0002896	XP_006562017.1	muscle, skeletal receptor tyrosine protein kinase isoform X1 [Apis mellifera]		GO:1901879	regulation of protein depolymerization	12	2	0.38	0.618	0.89359	0.441805	0.252086
OG0002303	XP_006561659.1	myb/SANT-like DNA-binding domain-containing protein 3 [Apis mellifera]		GO:0045610	regulation of hemocyte differentiation	12	2	0.38	0.618	0.88728	0.675673	0.217316
OG0001190	XP_006563718.1	NADP-dependent malic enzyme isoform X1 [Apis mellifera]		GO:0060581	cell fate commitment involved in pattern specification	12	2	0.38	0.618	0.865268	0.661084	0.304242
OG0000807	XP_016767752.1	nephrin isoform X1 [Apis mellifera]		GO:0030155	regulation of cell adhesion	19	3	0.6	0.635	0.918886	0.12616	0.460709
OG0000807	XP_026296705.1	nephrin isoform X3 [Apis mellifera]		GO:0009410	response to xenobiotic stimulus	13	2	0.41	0.663	0.951479	0.300518	0.156467
OG0002999	XP_016768398.1	nose resistant to fluoxetine protein 6 isoform X2 [Apis mellifera]		GO:0022407	regulation of cell-cell adhesion	13	2	0.41	0.663	0.919655	0.120647	0.278164
OG0002999	XP_394861.4	O-acyltransferase like protein isoform X1 [Apis mellifera]		GO:0042387	plasmatocyte differentiation	13	2	0.41	0.663	0.891224	0.555366	0.113004
OG0002279	XP_396295.4	phosphoenolpyruvate carboxykinase [GTP] isoform X1 [Apis mellifera]		GO:0046532	regulation of photoreceptor cell differentiation	13	2	0.41	0.663	0.889667	0.692634	0.391168
OG0002279	XP_006560527.2	phosphoenolpyruvate carboxykinase [GTP] isoform X2 [Apis mellifera]		GO:0009166	nucleotide catabolic process	13	2	0.41	0.663	0.856652	0.670486	0.16516
OG0002455	XP_026295906.1	pituitary homeobox x isoform X1 [Apis mellifera]		GO:0060250	germ-line stem-cell niche homeostasis	6	1	0.19	0.665	0.913136	0.307907	0.16516
OG0002215	XP_003249977.1	plasmolipin [Apis mellifera]		GO:0014059	regulation of dopamine secretion	6	1	0.19	0.665	0.908757	0.494932	0.0782337
OG0002215	XP_006561675.1	plasmolipin [Apis mellifera]		GO:2000278	regulation of DNA biosynthetic process	6	1	0.19	0.665	0.906175	0.197111	0.0608484
OG0002508	XP_026299432.1	PMS1 protein homolog 1 [Apis mellifera]		GO:0006544	glycine metabolic process	6	1	0.19	0.665	0.905053	0.465738	0.069541
OG0001038	XP_026299537.1	poly(A) RNA polymerase gld-2 homolog A isoform X3 [Apis mellifera]		GO:0048194	Golgi vesicle budding	6	1	0.19	0.665	0.904252	0.592058	0.0173853
OG0004026	XP_396024.6	probable 2-oxoglutarate dehydrogenase E1 component DHKTD1 homolog, mitochondrial isoform X1 [Apis mellifera]		GO:0043470	regulation of carbohydrate catabolic process	6	1	0.19	0.665	0.903478	0.229588	0.113004
OG0003990	XP_393743.4	probable 28S rRNA (cytosine-C(5))-methyltransferase [Apis mellifera]		GO:0007366	periodic partitioning by pair rule gene	6	1	0.19	0.665	0.901395	0.447265	0.104312
OG0002399	XP_006572158.1	probable pyruvate dehydrogenase E1 component subunit alpha, mitochondrial isoform X1 [Apis mellifera]		GO:1903706	regulation of hemopoiesis	6	1	0.19	0.665	0.900261	0.633901	0.104312
OG0002399	XP_006572159.1	probable pyruvate dehydrogenase E1 component subunit alpha, mitochondrial isoform X2 [Apis mellifera]		GO:0035203	regulation of lamellocyte differentiation	6	1	0.19	0.665	0.892568	0.629289	0.0956189
OG0002905	XP_006563756.3	protein masquerade isoform X1 [Apis mellifera]		GO:0007229	integrin-mediated signaling pathway	6	1	0.19	0.665	0.868467	0.454541	0.104312
OG0004588	XP_006560463.2	protein tyrosine phosphatase domain-containing protein 1 [Apis mellifera]		GO:0030720	oocyte localization involved in germarium-derived egg chamber formation	6	1	0.19	0.665	0.826802	0.693134	0.121697
OG0002448	XP_026295321.1	proto-oncogene tyrosine-protein kinase receptor Ret isoform X3 [Apis mellifera]		GO:0007617	mating behavior	20	3	0.63	0.671	0.902968	0.671806	1.07789
OG0002448	XP_026295322.1	proto-oncogene tyrosine-protein kinase receptor Ret isoform X3 [Apis mellifera]		GO:0046434	organophosphate catabolic process	20	3	0.63	0.671	0.884254	0.501257	0.452017
OG0002164	NP_001239357.1	segmentation protein even-skipped [Apis mellifera]		GO:0048645	animal organ formation	20	3	0.63	0.671	0.86729	0.57843	0.391168
OG0002164	XP_006557599.1	segmentation protein even-skipped isoform X1 [Apis mellifera]		GO:0035218	leg disc development	27	4	0.85	0.681	0.860282	0.584336	0.843185
OG0001509	XP_006572013.2	sodium channel protein 60E isoform X1 [Apis mellifera]		GO:0042593	glucose homeostasis	14	2	0.44	0.704	0.905136	0.625154	0.399861
OG0001509	XP_026298518.1	sodium channel protein 60E isoform X1 [Apis mellifera]		GO:0034762	regulation of transmembrane transport	14	2	0.44	0.704	0.895621	0.686506	0.521558
OG0002258	XP_006559048.2	sushi, von Willebrand factor type A, EGF and pentraxin domain-containing protein 1 isoform X1 [Apis mellifera]		GO:0072525	pyridine-containing compound biosynthetic process	14	2	0.44	0.704	0.885371	0.287415	0.104312
OG0002331	XP_006564143.1	sushi, von Willebrand factor type A, EGF and pentraxin domain-containing protein 1 isoform X1 [Apis mellifera]		GO:0048015	phosphatidylinositol-mediated signaling	14	2	0.44	0.704	0.869202	0.457034	0.0956189
OG0002331	XP_026297325.1	sushi, von Willebrand factor type A, EGF and pentraxin domain-containing protein 1 isoform X3 [Apis mellifera]		GO:0048017	inositol lipid-mediated signaling	14	2	0.44	0.704	0.86829	0.466549	0.104312
OG0002005	XP_026301139.1	tankyrase isoform X1 [Apis mellifera]		GO:0034404	nucleobase-containing small molecule biosynthetic process	21	3	0.66	0.704	0.867741	0.554643	0.113004
OG0002005	XP_026301140.1	tankyrase isoform X1 [Apis mellifera]		GO:0031344	regulation of cell projection organization	61	9	1.93	0.708	0.878284	0.592037	1.26912
OG0001449	XP_397392.5	tetratricopeptide repeat protein 28 isoform X1 [Apis mellifera]		GO:0015844	monoamine transport	7	1	0.22	0.721	0.953775	0.197666	0.0434631
OG0001449	XP_006561237.2	tetratricopeptide repeat protein 28 isoform X2 [Apis mellifera]		GO:0015872	dopamine transport	7	1	0.22	0.721	0.948766	0.323774	0.0173853
OG0001449	XP_006561238.2	tetratricopeptide repeat protein 28 isoform X3 [Apis mellifera]		GO:0006998	nuclear envelope organization	7	1	0.22	0.721	0.931455	0.642014	0.147775
OG0001169	XP_394822.5	thyroid receptor-interacting protein 11 isoform X1 [Apis mellifera]		GO:0006638	neutral lipid metabolic process	7	1	0.22	0.721	0.92503	0.557618	0.295549
OG0001169	XP_006560494.2	thyroid receptor-interacting protein 11 isoform X3 [Apis mellifera]		GO:0006639	acylglycerol metabolic process	7	1	0.22	0.721	0.923711	0.537529	0.295549
OG0001169	XP_016766384.2	thyroid receptor-interacting protein 11 isoform X4 [Apis mellifera]		GO:0051865	protein autoubiquitination	7	1	0.22	0.721	0.920034	0.287046	0.130389
OG0003912	XP_026300433.1	transcription factor Sp9 isoform X2 [Apis mellifera]		GO:0051952	regulation of amine transport	7	1	0.22	0.721	0.913887	0.458964	0.104312
OG0003123	XP_026299752.1	tubulin-specific chaperone cofactor E-like protein isoform X1 [Apis mellifera]		GO:0009712	catechol-containing compound metabolic process	7	1	0.22	0.721	0.912792	0.693452	0.130389
OG0003123	XP_625182.3	tubulin-specific chaperone cofactor E-like protein isoform X2 [Apis mellifera]		GO:0042558	pteridine-containing compound metabolic process	7	1	0.22	0.721	0.906324	0.271434	0.182545
OG0003474	NP_001071292.1	tyramine beta hydroxylase [Apis mellifera]		GO:0006517	protein deglycosylation	7	1	0.22	0.721	0.906116	0.641139	0.121697
OG0003474	XP_026295144.1	tyramine beta hydroxylase isoform X2 [Apis mellifera]		GO:0042693	muscle cell fate commitment	7	1	0.22	0.721	0.888907	0.676906	0.121697
OG0002332	XP_006564268.2	ubiquitin carboxyl-terminal hydrolase 34 [Apis mellifera]		GO:0045454	cell redox homeostasis	7	1	0.22	0.721	0.879756	0.495418	0.182545
OG0003796	XP_016770251.2	ubiquitin carboxyl-terminal hydrolase CYLD [Apis mellifera]		GO:0045815	positive regulation of gene expression epigenetic	7	1	0.22	0.721	0.835448	0.588418	0.0782337
OG0001156	XP_006559641.1	uncharacterized protein CG3556 isoform X1 [Apis mellifera]		GO:0007618	mating	22	3	0.7	0.735	0.963471	0.42438	1.22566
OG0001156	XP_006559642.1	uncharacterized protein CG3556 isoform X1 [Apis mellifera]		GO:0031647	regulation of protein stability	22	3	0.7	0.735	0.912643	0.338197	0.504172
OG0001156	XP_006559644.1	uncharacterized protein CG3556 isoform X2 [Apis mellifera]		GO:0007369	gastrulation	22	3	0.7	0.735	0.875754	0.64977	0.738873
OG0002460	XP_026296203.1	uncharacterized protein LOC100576476 [Apis mellifera]		GO:0016999	antibiotic metabolic process	15	2	0.47	0.74	0.943285	0.209975	8.92038
OG0003914	XP_026300472.1	uncharacterized protein LOC100577146 isoform X1 [Apis mellifera]		GO:0035383	thioester metabolic process	15	2	0.47	0.74	0.930555	0.14029	0.49548
OG0005794	XP_006568250.1	uncharacterized protein LOC100578072 isoform X2 [Apis mellifera]		GO:0033500	carbohydrate homeostasis	15	2	0.47	0.74	0.903556	0.651161	0.478095
OG0004506	XP_003250057.1	uncharacterized protein LOC100578276 [Apis mellifera]		GO:0043244	regulation of protein complex disassembly	15	2	0.47	0.74	0.892682	0.453021	0.339013
OG0002815	XP_003251027.3	uncharacterized protein LOC100578345 isoform X1 [Apis mellifera]		GO:0051402	neuron apoptotic process	8	1	0.25	0.767	0.977192	0.622751	0.0173853
OG0002815	XP_026298528.1	uncharacterized protein LOC100578345 isoform X1 [Apis mellifera]		GO:0033301	cell cycle comprising mitosis without cytokinesis	8	1	0.25	0.767	0.953447	0.0202359	0.173853
OG0002815	XP_026298529.1	uncharacterized protein LOC100578345 isoform X2 [Apis mellifera]		GO:0034502	protein localization to chromosome	8	1	0.25	0.767	0.928721	0.330429	0.156467
OG0002474	XP_026297288.1	uncharacterized protein LOC100578680 isoform X1 [Apis mellifera]		GO:1905330	regulation of morphogenesis of an epithelium	8	1	0.25	0.767	0.924433	0.0736307	0.00869263
OG0002474	XP_026297293.1	uncharacterized protein LOC100578680 isoform X2 [Apis mellifera]		GO:0043523	regulation of neuron apoptotic process	8	1	0.25	0.767	0.918113	0.620684	0.191238
OG0002963	XP_006569963.1	uncharacterized protein LOC100578893 isoform X2 [Apis mellifera]		GO:0006101	citrate metabolic process	8	1	0.25	0.767	0.917432	0.443969	0.0347705
OG0004867	XP_026300238.1	uncharacterized protein LOC102655436 [Apis mellifera]		GO:0072350	tricarboxylic acid metabolic process	8	1	0.25	0.767	0.910108	0.0985333	0.104312
OG0004645	XP_006565783.1	uncharacterized protein LOC102655815 [Apis mellifera]		GO:0007379	segment specification	8	1	0.25	0.767	0.898014	0.603513	0.304242
OG0003107	XP_026299054.1	uncharacterized protein LOC113219042 isoform X1 [Apis mellifera]		GO:0010160	formation of animal organ boundary	16	2	0.51	0.773	0.863085	0.604159	0.312935
OG0003107	XP_026299055.1	uncharacterized protein LOC113219042 isoform X2 [Apis mellifera]		GO:0001708	cell fate specification	31	4	0.98	0.783	0.878461	0.659297	0.747566
OG0000706	XP_391915.1	uncharacterized protein LOC408365 isoform X2 [Apis mellifera]		GO:0060322	head development	45	6	1.42	0.784	0.913198	0.245423	1.19958
OG0001935	XP_026294880.1	uncharacterized protein LOC408661 isoform X1 [Apis mellifera]		GO:0061025	membrane fusion	24	3	0.76	0.788	0.934115	0.64893	0.512865
OG0001522	XP_016767340.2	uncharacterized protein LOC408789 isoform X1 [Apis mellifera]		GO:0019098	reproductive behavior	24	3	0.76	0.788	0.902852	0.676063	1.13873
OG0001522	XP_016767341.2	uncharacterized protein LOC408789 isoform X2 [Apis mellifera]		GO:0016579	protein deubiquitination	17	2	0.54	0.802	0.909516	0.559221	0.417246
OG0001522	XP_016767342.2	uncharacterized protein LOC408789 isoform X3 [Apis mellifera]		GO:0042133	neurotransmitter metabolic process	17	2	0.54	0.802	0.870643	0.296956	0.104312
OG0001562	XP_026295256.1	uncharacterized protein LOC409703 isoform X1 [Apis mellifera]		GO:0061077	chaperone-mediated protein folding	9	1	0.28	0.806	0.978082	0.0226004	0.425939
OG0001562	XP_393201.6	uncharacterized protein LOC409703 isoform X1 [Apis mellifera]		GO:0015837	amine transport	9	1	0.28	0.806	0.953775	0.342936	0.0434631
OG0001211	XP_016767122.2	uncharacterized protein LOC411018 isoform X1 [Apis mellifera]		GO:0010324	membrane invagination	9	1	0.28	0.806	0.938213	0.610414	0.252086
OG0001211	XP_394491.6	uncharacterized protein LOC411018 isoform X2 [Apis mellifera]		GO:0099024	plasma membrane invagination	9	1	0.28	0.806	0.938213	0.182855	0.252086
OG0001211	XP_006567324.2	uncharacterized protein LOC411018 isoform X3 [Apis mellifera]		GO:0006891	intra-Golgi vesicle-mediated transport	9	1	0.28	0.806	0.929607	0.439665	0.234701
OG0002294	XP_006561178.1	uncharacterized protein LOC411955 isoform X1 [Apis mellifera]		GO:0061983	meiosis II cell cycle process	9	1	0.28	0.806	0.926368	0.513322	0.217316
OG0002294	XP_006561179.1	uncharacterized protein LOC411955 isoform X2 [Apis mellifera]		GO:2000648	positive regulation of stem cell proliferation	9	1	0.28	0.806	0.91227	0.524731	0.0347705
OG0001301	XP_026298984.1	uncharacterized protein LOC412101 isoform X1 [Apis mellifera]		GO:0036335	intestinal stem cell homeostasis	9	1	0.28	0.806	0.910968	0.491416	0.252086
OG0001301	XP_026298985.1	uncharacterized protein LOC412101 isoform X2 [Apis mellifera]		GO:0006576	cellular biogenic amine metabolic process	9	1	0.28	0.806	0.909507	0.161933	0.243394
OG0001301	XP_026298986.1	uncharacterized protein LOC412101 isoform X3 [Apis mellifera]		GO:1902806	regulation of cell cycle G1/S phase transition	9	1	0.28	0.806	0.907202	0.623025	0.191238
OG0001605	XP_026299623.1	uncharacterized protein LOC413907 isoform X1 [Apis mellifera]		GO:0046627	negative regulation of insulin receptor signaling pathway	9	1	0.28	0.806	0.880912	0.418915	0.226008
OG0001605	XP_026299625.1	uncharacterized protein LOC413907 isoform X2 [Apis mellifera]		GO:0014019	neuroblast development	9	1	0.28	0.806	0.866298	0.370835	0.173853
OG0000706	XP_623723.2	uncharacterized protein LOC551323 isoform X1 [Apis mellifera]		GO:0007483	genital disc morphogenesis	9	1	0.28	0.806	0.86229	0.526525	0.191238
OG0002391	XP_006570947.2	uncharacterized protein LOC551617 [Apis mellifera]		GO:0048863	stem cell differentiation	33	4	1.04	0.824	0.897387	0.196267	0.243394
OG0002391	XP_016768088.1	uncharacterized protein LOC551617 [Apis mellifera]		GO:0071166	ribonucleoprotein complex localization	18	2	0.57	0.827	0.911425	0.603171	3.65742
OG0004076	XP_624698.2	uncharacterized protein LOC552320 [Apis mellifera]		GO:0035215	genital disc development	18	2	0.57	0.827	0.868899	0.526113	0.434631
OG0002059	XP_625222.4	uncharacterized protein LOC552843 [Apis mellifera]		GO:0007474	imaginal disc-derived wing vein specification	18	2	0.57	0.827	0.845371	0.684248	0.460709
OG0001717	XP_006558694.1	uncharacterized protein LOC725973 isoform X1 [Apis mellifera]		GO:0046718	viral entry into host cell	10	1	0.32	0.838	0.98912	0	0.217316
OG0001717	XP_001121757.2	uncharacterized protein LOC725973 isoform X2 [Apis mellifera]		GO:2001023	regulation of response to drug	10	1	0.32	0.838	0.92529	0.0787471	0.0260779
OG0001692	XP_026299326.1	venom dipeptidyl peptidase 4 isoform X1 [Apis mellifera]		GO:0043631	RNA polyadenylation	10	1	0.32	0.838	0.900571	0.342857	0.191238
OG0001692	NP_001119715.2	venom dipeptidyl peptidase 4 precursor [Apis mellifera]		GO:0043467	regulation of generation of precursor metabolites and energy	10	1	0.32	0.838	0.899705	0.226788	0.347705
OG0003804	XP_016771167.1	venom serine carboxypeptidase isoform X1 [Apis mellifera]		GO:0006378	mRNA polyadenylation	10	1	0.32	0.838	0.895941	0.558669	0.182545
OG0003467	NP_001011578.1	vitellogenin precursor [Apis mellifera]		GO:0046661	male sex differentiation	10	1	0.32	0.838	0.884475	0.397653	0.260779
OG0002169	NP_001314886.1	voltage-dependent calcium channel subunit alpha-2/delta-3 precursor [Apis mellifera]		GO:0031338	regulation of vesicle fusion	10	1	0.32	0.838	0.883005	0.555525	0.069541
OG0003695	XP_006565976.1	WD repeat and HMG-box DNA-binding protein 1 [Apis mellifera]		GO:2000116	regulation of cysteine-type endopeptidase activity	10	1	0.32	0.838	0.881475	0.682491	0.278164
OG0001916	XP_625196.1	wolframin isoform X1 [Apis mellifera]		GO:0048665	neuron fate specification	10	1	0.32	0.838	0.856061	0.601998	0.269471
OG0001916	XP_016772023.1	wolframin isoform X2 [Apis mellifera]		GO:0042136	neurotransmitter biosynthetic process	10	1	0.32	0.838	0.852978	0.636395	0.069541
OG0005041	XP_625102.3	zinc finger CCCH domain-containing protein 13 [Apis mellifera]		GO:0140053	mitochondrial gene expression	34	4	1.08	0.842	0.934301	0.151361	1.07789
OG0001060	XP_395098.4	zinc finger protein ubi-d4 A isoform X1 [Apis mellifera]		GO:0016485	protein processing	19	2	0.6	0.85	0.921025	0.438366	0.799722
				GO:0072524	pyridine-containing compound metabolic process	19	2	0.6	0.85	0.907844	0.239768	0.130389
				GO:0140253	cell-cell fusion	11	1	0.35	0.865	0.978929	0	0.278164
				GO:0009308	amine metabolic process	11	1	0.35	0.865	0.944166	0.173333	0.243394
				GO:0008345	larval locomotory behavior	11	1	0.35	0.865	0.935241	0.663799	0.304242
				GO:0030203	glycosaminoglycan metabolic process	11	1	0.35	0.865	0.924233	0.508333	0.286857
				GO:0048864	stem cell development	11	1	0.35	0.865	0.914438	0.21284	0.00869263
				GO:0006109	regulation of carbohydrate metabolic process	11	1	0.35	0.865	0.905033	0.218893	0.278164
				GO:0030716	oocyte fate determination	11	1	0.35	0.865	0.887887	0.34599	0.295549
				GO:0006949	syncytium formation	11	1	0.35	0.865	0.885579	0.513119	0.278164
				GO:0008407	chaeta morphogenesis	11	1	0.35	0.865	0.87043	0.592348	0.36509
				GO:0007469	antennal development	11	1	0.35	0.865	0.868044	0.494059	0.226008
				GO:0008586	imaginal disc-derived wing vein morphogenesis	11	1	0.35	0.865	0.853036	0.654733	0.373783
				GO:2000027	regulation of animal organ morphogenesis	28	3	0.89	0.869	0.904328	0.647593	0.19993
				GO:0048859	formation of anatomical boundary	20	2	0.63	0.87	0.899149	0.328036	0.382476
				GO:0001763	morphogenesis of a branching structure	20	2	0.63	0.87	0.892787	0.33773	0.521558
				GO:0035214	eye-antennal disc development	20	2	0.63	0.87	0.866222	0.548016	0.538943
				GO:0043269	regulation of ion transport	29	3	0.92	0.884	0.897081	0.638367	0.782337
				GO:0046034	ATP metabolic process	37	4	1.17	0.886	0.956113	0.113475	1.10396
				GO:0048871	multicellular organismal homeostasis	21	2	0.66	0.887	0.850421	0.644389	0.643255
				GO:0008643	carbohydrate transport	12	1	0.38	0.888	0.946551	0.408728	0.356398
				GO:0022404	molting cycle process	12	1	0.38	0.888	0.945394	0.151684	0.286857
				GO:0009743	response to carbohydrate	12	1	0.38	0.888	0.939992	0.492417	0.33032
				GO:0031532	actin cytoskeleton reorganization	12	1	0.38	0.888	0.9212	0.623855	0.252086
				GO:0034620	cellular response to unfolded protein	12	1	0.38	0.888	0.90651	0.616037	0.33032
				GO:0035825	homologous recombination	12	1	0.38	0.888	0.887935	0.576072	0.321627
				GO:0045448	mitotic cell cycle embryonic	12	1	0.38	0.888	0.860839	0.581411	0.252086
				GO:0006997	nucleus organization	30	3	0.95	0.898	0.926007	0.317472	0.764951
				GO:0030865	cortical cytoskeleton organization	22	2	0.7	0.902	0.919781	0.420699	0.547636
				GO:0007498	mesoderm development	22	2	0.7	0.902	0.899597	0.445622	0.851878
				GO:0042386	hemocyte differentiation	22	2	0.7	0.902	0.884705	0.593713	0.252086
				GO:0022406	membrane docking	13	1	0.41	0.907	0.978168	0.0217546	0.408554
				GO:0000082	G1/S transition of mitotic cell cycle	13	1	0.41	0.907	0.95153	0.490898	0.104312
				GO:0032506	cytokinetic process	13	1	0.41	0.907	0.94638	0.613226	0.339013
				GO:0035150	regulation of tube size	13	1	0.41	0.907	0.908803	0.359574	0.460709
				GO:0055076	transition metal ion homeostasis	13	1	0.41	0.907	0.901855	0.659762	0.460709
				GO:0045664	regulation of neuron differentiation	76	9	2.4	0.907	0.885355	0.672784	0.69541
				GO:0034754	cellular hormone metabolic process	13	1	0.41	0.907	0.853912	0.360827	0.478095
				GO:0008038	neuron recognition	31	3	0.98	0.91	0.839849	0.520868	0.999652
				GO:0016052	carbohydrate catabolic process	23	2	0.73	0.916	0.933987	0.124757	0.573713
				GO:0007525	somatic muscle development	23	2	0.73	0.916	0.9114	0.216668	0.669332
				GO:0010769	regulation of cell morphogenesis involved in differentiation	40	4	1.26	0.92	0.906724	0.513128	0.139082
				GO:0016032	viral process	14	1	0.44	0.922	1	0	0.269471
				GO:0044419	interspecies interaction between organisms	14	1	0.44	0.922	1	0	3.7726
				GO:0044403	symbiont process	14	1	0.44	0.922	0.991004	0.517596	0.234701
				GO:0035172	hemocyte proliferation	14	1	0.44	0.922	0.964258	0.609212	0.0521558
				GO:0015850	organic hydroxy compound transport	14	1	0.44	0.922	0.949412	0.342423	0.191238
				GO:0030537	larval behavior	14	1	0.44	0.922	0.93399	0.609697	0.443324
				GO:0044057	regulation of system process	14	1	0.44	0.922	0.908922	0.532533	0.573713
				GO:0055090	acylglycerol homeostasis	14	1	0.44	0.922	0.907455	0.526572	0.304242
				GO:1901184	regulation of ERBB signaling pathway	14	1	0.44	0.922	0.897923	0.450696	0.382476
				GO:0042058	regulation of epidermal growth factor receptor signaling pathway	14	1	0.44	0.922	0.895978	0.438162	0.382476
				GO:0048568	embryonic organ development	24	2	0.76	0.927	0.875446	0.624827	0.512865
				GO:0008037	cell recognition	33	3	1.04	0.93	0.976097	0.0246729	1.02573
				GO:0061061	muscle structure development	72	8	2.28	0.931	0.909499	0.262125	1.7646
				GO:0097164	ammonium ion metabolic process	15	1	0.47	0.935	0.957156	0.0729522	0.0782337
				GO:0015748	organophosphate ester transport	15	1	0.47	0.935	0.946433	0.426153	0.36509
				GO:0010038	response to metal ion	15	1	0.47	0.935	0.945879	0.404471	0.49548
				GO:0051302	regulation of cell division	15	1	0.47	0.935	0.920987	0.111201	0.347705
				GO:0031122	cytoplasmic microtubule organization	15	1	0.47	0.935	0.919517	0.650449	0.269471
				GO:1900076	regulation of cellular response to insulin stimulus	15	1	0.47	0.935	0.902146	0.375936	0.373783
				GO:0046626	regulation of insulin receptor signaling pathway	15	1	0.47	0.935	0.897713	0.451607	0.391168
				GO:0016073	snRNA metabolic process	15	1	0.47	0.935	0.895742	0.400377	0.269471
				GO:0035148	tube formation	15	1	0.47	0.935	0.874114	0.577153	0.382476
				GO:1990778	protein localization to cell periphery	25	2	0.79	0.937	0.920922	0.512456	0.565021
				GO:0070997	neuron death	16	1	0.51	0.946	0.97735	0.0170318	0.0173853
				GO:0035966	response to topologically incorrect protein	16	1	0.51	0.946	0.933576	0.602756	0.486787
				GO:0006022	aminoglycan metabolic process	16	1	0.51	0.946	0.922152	0.545541	0.478095
				GO:1901214	regulation of neuron death	16	1	0.51	0.946	0.914191	0.126443	0.356398
				GO:0018212	peptidyl-tyrosine modification	26	2	0.82	0.946	0.908377	0.562041	0.425939
				GO:0035317	imaginal disc-derived wing hair organization	16	1	0.51	0.946	0.788835	0.675373	0.399861
				GO:0044283	small molecule biosynthetic process	76	8	2.4	0.953	0.888472	0.505193	1.97323
				GO:0007033	vacuole organization	27	2	0.85	0.954	0.929383	0.277166	0.469402
				GO:0008154	actin polymerization or depolymerization	27	2	0.85	0.954	0.921311	0.611731	0.19993
				GO:0007447	imaginal disc pattern formation	27	2	0.85	0.954	0.85287	0.679151	0.930111
				GO:0062012	regulation of small molecule metabolic process	17	1	0.54	0.955	0.904913	0.222352	0.399861
				GO:0030522	intracellular receptor signaling pathway	17	1	0.54	0.955	0.859067	0.395049	0.321627
				GO:0006457	protein folding	28	2	0.89	0.96	0.975855	0.0275042	1.13004
				GO:0009167	purine ribonucleoside monophosphate metabolic process	46	4	1.45	0.961	0.864147	0.581997	0.208623
				GO:1902903	regulation of supramolecular fiber organization	38	3	1.2	0.964	0.880667	0.51579	1.04312
				GO:0051129	negative regulation of cellular component organization	55	5	1.74	0.964	0.855395	0.674558	1.34736
				GO:0048284	organelle fusion	29	2	0.92	0.966	0.928035	0.302737	0.573713
				GO:0034504	protein localization to nucleus	29	2	0.92	0.966	0.921019	0.635195	0.49548
				GO:0009141	nucleoside triphosphate metabolic process	47	4	1.49	0.966	0.859923	0.662144	0.356398
				GO:0016050	vesicle organization	39	3	1.23	0.969	0.924014	0.33607	0.999652
				GO:1902692	regulation of neuroblast proliferation	19	1	0.6	0.969	0.914348	0.628189	0.399861
				GO:0007611	learning or memory	48	4	1.52	0.97	0.917529	0.691519	1.38213
				GO:0061458	reproductive system development	30	2	0.95	0.971	0.886725	0.326317	0.704103
				GO:0072359	circulatory system development	30	2	0.95	0.971	0.88467	0.341816	0.843185
				GO:0007507	heart development	30	2	0.95	0.971	0.873783	0.335491	0.834492
				GO:0048608	reproductive structure development	30	2	0.95	0.971	0.861397	0.486175	0.704103
				GO:0050890	cognition	49	4	1.55	0.973	0.9284	0.589112	1.39082
				GO:0001505	regulation of neurotransmitter levels	49	4	1.55	0.973	0.906043	0.417197	1.0605
				GO:0072091	regulation of stem cell proliferation	20	1	0.63	0.974	0.924565	0.095793	0.104312
				GO:0001578	microtubule bundle formation	20	1	0.63	0.974	0.91515	0.62153	0.608484
				GO:0008544	epidermis development	20	1	0.63	0.974	0.904171	0.373064	0.53025
				GO:0051604	protein maturation	31	2	0.98	0.975	0.92138	0.45321	1.08658
				GO:0031123	RNA 3'-end processing	31	2	0.98	0.975	0.88487	0.490267	0.678025
				GO:1901615	organic hydroxy compound metabolic process	50	4	1.58	0.977	0.949315	0.118857	1.66029
				GO:0006816	calcium ion transport	21	1	0.66	0.978	0.942019	0.69657	0.599791
				GO:0050795	regulation of behavior	21	1	0.66	0.978	0.920076	0.130066	0.843185
				GO:0051093	negative regulation of developmental process	59	5	1.87	0.978	0.863087	0.691158	1.7646
				GO:0019932	second-messenger-mediated signaling	21	1	0.66	0.978	0.850454	0.576884	0.460709
				GO:0009123	nucleoside monophosphate metabolic process	51	4	1.61	0.98	0.859039	0.682842	0.382476
				GO:0097479	synaptic vesicle localization	22	1	0.7	0.982	0.926992	0.601279	0.226008
				GO:0006575	cellular modified amino acid metabolic process	22	1	0.7	0.982	0.92086	0.191557	0.764951
				GO:0070828	heterochromatin organization	22	1	0.7	0.982	0.917981	0.577449	0.843185
				GO:0060828	regulation of canonical Wnt signaling pathway	22	1	0.7	0.982	0.889438	0.505714	0.791029
				GO:0001655	urogenital system development	22	1	0.7	0.982	0.887877	0.276436	0.634562
				GO:0007548	sex differentiation	34	2	1.08	0.984	0.892762	0.447118	0.956189
				GO:0007219	Notch signaling pathway	34	2	1.08	0.984	0.852269	0.556096	0.408554
				GO:0010035	response to inorganic substance	23	1	0.73	0.985	0.943745	0.376646	0.817107
				GO:0006869	lipid transport	23	1	0.73	0.985	0.936422	0.462386	0.86057
				GO:0030031	cell projection assembly	79	7	2.5	0.985	0.909215	0.646098	1.56467
				GO:0046578	regulation of Ras protein signal transduction	23	1	0.73	0.985	0.889513	0.672857	0.69541
				GO:0070507	regulation of microtubule cytoskeleton organization	23	1	0.73	0.985	0.883625	0.643063	0.443324
				GO:0060249	anatomical structure homeostasis	54	4	1.71	0.986	0.896539	0.598728	1.22566
				GO:0042060	wound healing	35	2	1.11	0.987	0.952463	0.252466	0.634562
				GO:0032984	protein-containing complex disassembly	35	2	1.11	0.987	0.928377	0.48157	0.460709
				GO:0051169	nuclear transport	45	3	1.42	0.987	0.915028	0.583884	1.06919
				GO:0006913	nucleocytoplasmic transport	45	3	1.42	0.987	0.912278	0.558917	1.06919
				GO:0008340	determination of adult lifespan	45	3	1.42	0.987	0.891074	0.268365	1.46036
				GO:0009582	detection of abiotic stimulus	24	1	0.76	0.988	0.949652	0.68224	0.686718
				GO:0005975	carbohydrate metabolic process	81	7	2.56	0.988	0.944348	0.146082	2.21662
				GO:0046677	response to antibiotic	24	1	0.76	0.988	0.942697	0.434067	0.987483
				GO:0015931	nucleobase-containing compound transport	55	4	1.74	0.988	0.938171	0.531996	1.19958
				GO:0006091	generation of precursor metabolites and energy	55	4	1.74	0.988	0.92703	0.161975	1.7646
				GO:0006839	mitochondrial transport	24	1	0.76	0.988	0.918377	0.520425	0.712796
				GO:0010817	regulation of hormone levels	24	1	0.76	0.988	0.907022	0.404309	0.956189
				GO:0034968	histone lysine methylation	24	1	0.76	0.988	0.906482	0.579041	0.399861
				GO:0060033	anatomical structure regression	24	1	0.76	0.988	0.901744	0.211603	0.53025
				GO:0010721	negative regulation of cell development	24	1	0.76	0.988	0.866197	0.698377	0.408554
				GO:0071897	DNA biosynthetic process	24	1	0.76	0.988	0.863255	0.626993	0.399861
				GO:0007293	germarium-derived egg chamber formation	36	2	1.14	0.989	0.834061	0.625742	0.843185
				GO:0017145	stem cell division	25	1	0.79	0.99	0.972423	0.0225148	0.408554
				GO:0032970	regulation of actin filament-based process	37	2	1.17	0.99	0.91254	0.143993	0.99096
				GO:1905879	regulation of oogenesis	25	1	0.79	0.99	0.910827	0.585374	0.0173853
				GO:1902275	regulation of chromatin organization	37	2	1.17	0.99	0.895451	0.398876	0.252086
				GO:0051056	regulation of small GTPase mediated signal transduction	25	1	0.79	0.99	0.889271	0.687533	0.764951
				GO:0022416	chaeta development	25	1	0.79	0.99	0.873409	0.423243	0.712796
				GO:0031098	stress-activated protein kinase signaling cascade	25	1	0.79	0.99	0.854707	0.536786	0.19993
				GO:0007568	aging	48	3	1.52	0.991	0.914767	0.237082	1.54729
				GO:0002697	regulation of immune effector process	26	1	0.82	0.991	0.912309	0.127002	0.669332
				GO:0044242	cellular lipid catabolic process	26	1	0.82	0.991	0.902029	0.673569	0.704103
				GO:0007164	establishment of tissue polarity	26	1	0.82	0.991	0.899366	0.346389	0.678025
				GO:0031503	protein-containing complex localization	38	2	1.2	0.992	0.95879	0.191259	0.478095
				GO:0000910	cytokinesis	38	2	1.2	0.992	0.943328	0.665565	0.817107
				GO:0048736	appendage development	101	9	3.19	0.992	0.88334	0.34432	2.84249
				GO:0033993	response to lipid	27	1	0.85	0.993	0.939227	0.559345	0.469402
				GO:0051258	protein polymerization	39	2	1.23	0.993	0.923797	0.548101	0.33032
				GO:0016049	cell growth	50	3	1.58	0.994	0.969142	0.0257295	0.643255
				GO:0098727	maintenance of cell number	40	2	1.26	0.994	0.919639	0	0.886648
				GO:0032886	regulation of microtubule-based process	28	1	0.89	0.994	0.916351	0.13343	0.634562
				GO:0099504	synaptic vesicle cycle	28	1	0.89	0.994	0.911203	0.580434	0.895341
				GO:0055088	lipid homeostasis	28	1	0.89	0.994	0.899704	0.688565	0.721488
				GO:0006470	protein dephosphorylation	40	2	1.26	0.994	0.879699	0.546824	0.938804
				GO:0022610	biological adhesion	71	5	2.25	0.995	1	0	1.72983
				GO:0007155	cell adhesion	71	5	2.25	0.995	0.967179	0.0302945	1.66029
				GO:0090130	tissue migration	62	4	1.96	0.995	0.938174	0.176423	1.2952
				GO:0099003	vesicle-mediated transport in synapse	29	1	0.92	0.995	0.921468	0.628067	0.904033
				GO:0031109	microtubule polymerization or depolymerization	29	1	0.92	0.995	0.920976	0.559594	0.278164
				GO:0001700	embryonic development via the syncytial blastoderm	51	3	1.61	0.995	0.883263	0.535209	1.44298
				GO:0006979	response to oxidative stress	42	2	1.33	0.996	0.949514	0.433247	1.1735
				GO:0042303	molting cycle	30	1	0.95	0.996	0.941587	0.142869	0.747566
				GO:0043062	extracellular structure organization	30	1	0.95	0.996	0.936636	0.202044	0.686718
				GO:0048193	Golgi vesicle transport	54	3	1.71	0.996	0.919086	0.649215	1.21697
				GO:0040012	regulation of locomotion	43	2	1.36	0.996	0.91832	0.13332	1.04312
				GO:0002682	regulation of immune system process	73	5	2.31	0.996	0.911764	0.148076	2.13839
				GO:1902850	microtubule cytoskeleton organization involved in mitosis	30	1	0.95	0.996	0.892181	0.687926	0.730181
				GO:0030111	regulation of Wnt signaling pathway	30	1	0.95	0.996	0.889643	0.523469	0.869263
				GO:0040003	chitin-based cuticle development	30	1	0.95	0.996	0.888811	0.309903	1.72983
				GO:0030162	regulation of proteolysis	53	3	1.68	0.996	0.870833	0.481056	2.06015
				GO:0030258	lipid modification	44	2	1.39	0.997	0.918815	0.604324	0.686718
				GO:0055123	digestive system development	32	1	1.01	0.997	0.883084	0.347086	0.964882
				GO:0048565	digestive tract development	32	1	1.01	0.997	0.870446	0.48442	0.964882
				GO:0046530	photoreceptor cell differentiation	65	4	2.06	0.997	0.83643	0.601221	1.66029
				GO:0030029	actin filament-based process	98	7	3.1	0.998	0.973813	0.0317964	2.38178
				GO:0071496	cellular response to external stimulus	34	1	1.08	0.998	0.949305	0.261873	0.869263
				GO:0006790	sulfur compound metabolic process	46	2	1.45	0.998	0.928166	0.123542	1.5299
				GO:0034976	response to endoplasmic reticulum stress	35	1	1.11	0.998	0.92236	0.438039	0.704103
				GO:0006935	chemotaxis	98	7	3.1	0.998	0.917487	0.698145	2.37309
				GO:0051338	regulation of transferase activity	47	2	1.49	0.998	0.913955	0.605667	1.13873
				GO:0042127	regulation of cell proliferation	67	4	2.12	0.998	0.906314	0.162353	1.89499
				GO:0090066	regulation of anatomical structure size	79	5	2.5	0.998	0.899134	0.480629	2.07754
				GO:0035272	exocrine system development	34	1	1.08	0.998	0.882555	0.353807	1.00834
				GO:0033044	regulation of chromosome organization	59	3	1.87	0.998	0.88239	0.662754	0.608484
				GO:0072521	purine-containing compound metabolic process	88	6	2.78	0.998	0.881458	0.425589	1.79068
				GO:0043254	regulation of protein complex assembly	46	2	1.45	0.998	0.878103	0.693165	0.930111
				GO:0007349	cellularization	33	1	1.04	0.998	0.874423	0.577153	0.99096
				GO:0045165	cell fate commitment	97	7	3.07	0.998	0.869667	0.339028	2.65125
				GO:0007417	central nervous system development	87	6	2.75	0.998	0.862727	0.47849	2.41655
				GO:0007169	transmembrane receptor protein tyrosine kinase signaling pathway	67	4	2.12	0.998	0.837028	0.641126	1.08658
				GO:0072089	stem cell proliferation	37	1	1.17	0.999	0.977119	0.0189966	0.0782337
				GO:0051606	detection of stimulus	38	1	1.2	0.999	0.953443	0.224953	2.46871
				GO:0044770	cell cycle phase transition	36	1	1.14	0.999	0.948977	0.454773	0.417246
				GO:0010876	lipid localization	39	1	1.23	0.999	0.947245	0.485386	0.99096
				GO:0006403	RNA localization	71	4	2.25	0.999	0.944898	0.516133	1.50382
				GO:0009636	response to toxic substance	53	2	1.68	0.999	0.942677	0.443136	0.99096
				GO:0097305	response to alcohol	38	1	1.2	0.999	0.933484	0.689496	1.00834
				GO:0010256	endomembrane system organization	61	3	1.93	0.999	0.930682	0.253594	1.6516
				GO:0061024	membrane organization	91	6	2.88	0.999	0.927876	0.292481	2.37309
				GO:0016042	lipid catabolic process	38	1	1.2	0.999	0.916713	0.620332	1.28651
				GO:1901361	organic cyclic compound catabolic process	76	4	2.4	0.999	0.898824	0.655934	1.55598
				GO:0051052	regulation of DNA metabolic process	37	1	1.17	0.999	0.892256	0.31763	0.434631
				GO:0042335	cuticle development	37	1	1.17	0.999	0.887708	0.322816	2.03408
				GO:0022603	regulation of anatomical structure morphogenesis	91	6	2.88	0.999	0.887137	0.574562	1.57337
				GO:0019439	aromatic compound catabolic process	76	4	2.4	0.999	0.881061	0.580963	1.52121
				GO:0042176	regulation of protein catabolic process	39	1	1.23	0.999	0.8739	0.679111	0.930111
				GO:0060541	respiratory system development	85	5	2.69	0.999	0.872668	0.423408	2.14708
				GO:0007424	open tracheal system development	83	5	2.62	0.999	0.869443	0.385649	2.06885
				GO:0000165	MAPK cascade	41	1	1.3	0.999	0.855912	0.526049	0.304242
				GO:0050807	regulation of synapse organization	54	2	1.71	0.999	0.8555	0.676211	1.37344
				GO:0007265	Ras protein signal transduction	39	1	1.23	0.999	0.845708	0.659474	0.634562
				GO:0030703	eggshell formation	36	1	1.14	0.999	0.830078	0.641978	1.06919
				GO:0010927	cellular component assembly involved in morphogenesis	50	2	1.58	0.999	0.810977	0.661324	1.2952
				GO:0048813	dendrite morphogenesis	61	3	1.93	0.999	0.793416	0.667194	1.15612
				GO:0048511	rhythmic process	55	1	1.74	1	1	0	0.964882
				GO:0040007	growth	127	6	4.02	1	1	0	1.5386
				GO:0002376	immune system process	136	6	4.3	1	1	0	2.86857
				GO:0007610	behavior	150	7	4.74	1	1	0	4.63317
				GO:0040011	locomotion	218	11	6.89	1	1	0	5.5372
				GO:0000003	reproduction	371	16	11.73	1	1	0	12.5435
				GO:0008150	biological_process	2698	103	85.32	1	1	0	100
				GO:0008152	metabolic process	1729	70	54.68	1	1	0	41.6377
				GO:0009987	cellular process	2292	82	72.48	1	1	0	67.9503
				GO:0023052	signaling	542	18	17.14	1	1	0	12.3609
				GO:0032501	multicellular organismal process	975	44	30.83	1	1	0	30.7893
				GO:0032502	developmental process	878	40	27.77	1	1	0	24.6697
				GO:0050896	response to stimulus	868	34	27.45	1	1	0	23.5396
				GO:0051179	localization	744	27	23.53	1	1	0	21.2622
				GO:0065007	biological regulation	1408	54	44.53	1	1	0	41.4551
				GO:0043473	pigmentation	33	0	1.04	1	1	0	0.634562
				GO:0007623	circadian rhythm	52	0	1.64	1	0.996415	0	0.791029
				GO:0048066	developmental pigmentation	30	0	0.95	1	0.991876	0	0.556328
				GO:0090659	walking behavior	7	0	0.22	1	0.987072	0.618251	0.130389
				GO:0007626	locomotory behavior	54	1	1.71	1	0.985095	0	1.51252
				GO:0002252	immune effector process	50	1	1.58	1	0.983811	0.614546	0.373783
				GO:0035010	encapsulation of foreign target	17	0	0.54	1	0.983507	0	0.356398
				GO:0008283	cell proliferation	95	5	3	1	0.975973	0.0271875	1.07789
				GO:0061919	process utilizing autophagic mechanism	74	3	2.34	1	0.975953	0.0273606	1.08658
				GO:0045197	establishment or maintenance of epithelial cell apical/basal polarity	7	0	0.22	1	0.975112	0.0206792	0.226008
				GO:0061245	establishment or maintenance of bipolar cell polarity	7	0	0.22	1	0.974836	0.67274	0.295549
				GO:0007163	establishment or maintenance of cell polarity	71	3	2.25	1	0.974787	0.0289329	1.69506
				GO:0008219	cell death	121	3	3.83	1	0.974717	0.0304661	1.73853
				GO:0007017	microtubule-based process	165	4	5.22	1	0.97217	0.0356034	3.99861
				GO:0007049	cell cycle	272	6	8.6	1	0.970882	0.0407737	5.75452
				GO:0006928	movement of cell or subcellular component	237	11	7.49	1	0.97075	0.0436453	5.96314
				GO:0007338	single fertilization	10	0	0.32	1	0.968349	0	0.286857
				GO:0009566	fertilization	12	0	0.38	1	0.968178	0.371474	0.304242
				GO:0007154	cell communication	558	18	17.65	1	0.967518	0.0509116	12.9346
				GO:0012501	programmed cell death	105	3	3.32	1	0.966889	0.622751	1.60814
				GO:0019674	NAD metabolic process	6	0	0.19	1	0.964913	0	0.104312
				GO:0071840	cellular component organization or biogenesis	1029	38	32.54	1	0.964116	0.0721615	24.9826
				GO:0097502	mannosylation	6	0	0.19	1	0.959995	0.0784403	0.208623
				GO:0070252	actin-mediated cell contraction	6	0	0.19	1	0.957932	0.616037	0.217316
				GO:0019748	secondary metabolic process	31	0	0.98	1	0.957819	0.0924939	0.756259
				GO:1901568	fatty acid derivative metabolic process	7	0	0.22	1	0.957139	0.0962625	0.321627
				GO:0009629	response to gravity	8	0	0.25	1	0.957042	0	0.217316
				GO:0035249	synaptic transmission glutamatergic	7	0	0.22	1	0.957037	0.352285	0.104312
				GO:0030048	actin filament-based movement	11	0	0.35	1	0.957032	0.022088	0.33032
				GO:0042440	pigment metabolic process	45	0	1.42	1	0.956378	0.108251	1.04312
				GO:0070085	glycosylation	34	0	1.08	1	0.956113	0.112766	1.10396
				GO:0072348	sulfur compound transport	9	0	0.28	1	0.954553	0.224188	0.260779
				GO:0072347	response to anesthetic	6	0	0.19	1	0.95412	0.166504	0.0782337
				GO:0015833	peptide transport	191	6	6.04	1	0.953288	0.342936	0.0434631
				GO:0070482	response to oxygen levels	17	0	0.54	1	0.952759	0.621543	0.625869
				GO:0042886	amide transport	195	6	6.17	1	0.952651	0.363491	0.104312
				GO:0046148	pigment biosynthetic process	28	0	0.89	1	0.952202	0.102408	0.608484
				GO:0061844	antimicrobial humoral immune response mediated by antimicrobial peptide	16	0	0.51	1	0.951633	0.46032	0.00869263
				GO:0009628	response to abiotic stimulus	112	2	3.54	1	0.951478	0.31439	3.56398
				GO:0198738	cell-cell signaling by wnt	47	1	1.49	1	0.950908	0.570246	0.565021
				GO:0001101	response to acid chemical	5	0	0.16	1	0.949787	0.326899	0.234701
				GO:0009266	response to temperature stimulus	29	0	0.92	1	0.949782	0.675591	1.1735
				GO:0003341	cilium movement	16	0	0.51	1	0.949644	0.487681	0.573713
				GO:0006855	drug transmembrane transport	6	0	0.19	1	0.949113	0.178679	0.00869263
				GO:0006826	iron ion transport	6	0	0.19	1	0.948872	0.615814	0.147775
				GO:1901264	carbohydrate derivative transport	11	0	0.35	1	0.948675	0.388129	0.226008
				GO:0009615	response to virus	24	0	0.76	1	0.948656	0.57336	0.399861
				GO:0060401	cytosolic calcium ion transport	5	0	0.16	1	0.948641	0.428393	0.147775
				GO:0015868	purine ribonucleotide transport	5	0	0.16	1	0.948241	0.378731	0.0782337
				GO:0006817	phosphate ion transport	5	0	0.16	1	0.947803	0.688856	0.182545
				GO:0009612	response to mechanical stimulus	6	0	0.19	1	0.94765	0.54531	0.347705
				GO:0007267	cell-cell signaling	146	5	4.62	1	0.947048	0.0366627	2.91203
				GO:0009620	response to fungus	11	0	0.35	1	0.946931	0.611094	0.573713
				GO:0009991	response to extracellular stimulus	56	2	1.77	1	0.946464	0.511393	1.49513
				GO:0009453	energy taxis	7	0	0.22	1	0.946377	0.414079	0.182545
				GO:0009605	response to external stimulus	271	12	8.57	1	0.946281	0.379524	8.258
				GO:0060047	heart contraction	7	0	0.22	1	0.946162	0.378117	0.0521558
				GO:0001666	response to hypoxia	13	0	0.41	1	0.945924	0.588132	0.512865
				GO:0009408	response to heat	16	0	0.51	1	0.945341	0.685834	0.721488
				GO:0044281	small molecule metabolic process	269	16	8.51	1	0.945255	0.176787	6.91933
				GO:0006950	response to stress	371	15	11.73	1	0.944852	0.46229	10.1182
				GO:0042221	response to chemical	345	14	10.91	1	0.944766	0.484051	10.2399
				GO:0051607	defense response to virus	21	0	0.66	1	0.944478	0.536013	0.33032
				GO:0007584	response to nutrient	8	0	0.25	1	0.944436	0.404134	0.139082
				GO:0000041	transition metal ion transport	15	0	0.47	1	0.944414	0.615814	0.382476
				GO:0034612	response to tumor necrosis factor	6	0	0.19	1	0.944245	0.308861	0.113004
				GO:0009056	catabolic process	344	12	10.88	1	0.943581	0.199566	8.59701
				GO:0006952	defense response	96	5	3.04	1	0.943567	0.524758	3.32928
				GO:0043094	cellular metabolic compound salvage	5	0	0.16	1	0.943279	0.0798062	0.130389
				GO:0033036	macromolecule localization	327	11	10.34	1	0.943278	0.404142	8.36231
				GO:0043063	intercellular bridge organization	7	0	0.22	1	0.943119	0.0197712	0.130389
				GO:0043954	cellular component maintenance	11	0	0.35	1	0.94303	0.173418	0.217316
				GO:0098754	detoxification	20	0	0.63	1	0.943019	0.419556	0.712796
				GO:1901135	carbohydrate derivative metabolic process	166	7	5.25	1	0.943009	0.166846	4.44193
				GO:0071772	response to BMP	17	0	0.54	1	0.942946	0.452892	0.139082
				GO:0050832	defense response to fungus	8	0	0.25	1	0.942793	0.598159	0.460709
				GO:0009744	response to sucrose	6	0	0.19	1	0.94261	0.58175	0.182545
				GO:0003013	circulatory system process	8	0	0.25	1	0.94251	0	0.147775
				GO:0050975	sensory perception of touch	5	0	0.16	1	0.942478	0.400094	0.113004
				GO:0006509	membrane protein ectodomain proteolysis	5	0	0.16	1	0.942107	0.335437	0.0782337
				GO:0072553	terminal button organization	13	0	0.41	1	0.94199	0.624321	0.113004
				GO:0015698	inorganic anion transport	17	0	0.54	1	0.941603	0.615183	0.651947
				GO:0015849	organic acid transport	36	0	1.14	1	0.940909	0.51527	1.01704
				GO:0009058	biosynthetic process	831	36	26.28	1	0.9408	0.225319	11.9784
				GO:0033619	membrane protein proteolysis	5	0	0.16	1	0.940726	0.104515	0.104312
				GO:0048545	response to steroid hormone	6	0	0.19	1	0.940544	0.623587	0.130389
				GO:0000278	mitotic cell cycle	162	4	5.12	1	0.940161	0.608746	3.46836
				GO:0042332	gravitaxis	8	0	0.25	1	0.940157	0.554169	0.217316
				GO:0007628	adult walking behavior	7	0	0.22	1	0.93984	0.537404	0.121697
				GO:1901071	glucosamine-containing compound metabolic process	7	0	0.22	1	0.939766	0.0996353	0.286857
				GO:0070848	response to growth factor	37	0	1.17	1	0.939758	0.541751	0.425939
				GO:0099172	presynapse organization	14	0	0.44	1	0.939614	0.17811	0.182545
				GO:1901654	response to ketone	21	0	0.66	1	0.939089	0.621138	0.391168
				GO:0006040	amino sugar metabolic process	9	0	0.28	1	0.938996	0.514534	0.33032
				GO:0006629	lipid metabolic process	133	4	4.21	1	0.938905	0.187684	4.78095
				GO:1901657	glycosyl compound metabolic process	23	0	0.73	1	0.938175	0.527657	0.382476
				GO:0034332	adherens junction organization	8	0	0.25	1	0.93791	0.681646	0.252086
				GO:0008053	mitochondrial fusion	6	0	0.19	1	0.937791	0.157703	0.0608484
				GO:0006811	ion transport	167	5	5.28	1	0.937655	0.617967	5.34597
				GO:0007009	plasma membrane organization	10	0	0.32	1	0.937539	0.606791	0.234701
				GO:0043903	regulation of symbiosis encompassing mutualism through parasitism	5	0	0.16	1	0.937533	0	0.0521558
				GO:0051234	establishment of localization	587	21	18.56	1	0.937301	0.6854	17.1679
				GO:0006820	anion transport	71	1	2.25	1	0.936862	0.528197	1.86892
				GO:0071705	nitrogen compound transport	243	10	7.68	1	0.936823	0.632198	5.94576
				GO:1901700	response to oxygen-containing compound	93	3	2.94	1	0.936279	0.498363	2.74687
				GO:0014070	response to organic cyclic compound	33	0	1.04	1	0.935447	0.600581	0.895341
				GO:0050792	regulation of viral process	5	0	0.16	1	0.934933	0.0852379	0.0869263
				GO:0071702	organic substance transport	284	12	8.98	1	0.934931	0.665535	7.49305
				GO:0022411	cellular component disassembly	57	2	1.8	1	0.934397	0.230443	0.973574
				GO:0050919	negative chemotaxis	6	0	0.19	1	0.934221	0.560183	0.208623
				GO:0007031	peroxisome organization	9	0	0.28	1	0.934116	0.235332	0.217316
				GO:0007601	visual perception	21	0	0.66	1	0.93377	0.538762	0.573713
				GO:1901570	fatty acid derivative biosynthetic process	5	0	0.16	1	0.933521	0.0819581	0.182545
				GO:0050953	sensory perception of light stimulus	23	0	0.73	1	0.933484	0.626265	0.599791
				GO:0042048	olfactory behavior	13	0	0.41	1	0.933008	0.630473	0.608484
				GO:1901360	organic cyclic compound metabolic process	937	35	29.63	1	0.933	0.251123	14.2211
				GO:0070193	synaptonemal complex organization	8	0	0.25	1	0.932754	0.245091	0.104312
				GO:0033750	ribosome localization	5	0	0.16	1	0.932532	0.201021	0.113004
				GO:0035637	multicellular organismal signaling	5	0	0.16	1	0.932422	0.349362	0.0956189
				GO:0045216	cell-cell junction organization	12	0	0.38	1	0.932391	0.66222	0.66064
				GO:0098739	import across plasma membrane	6	0	0.19	1	0.932382	0.32122	0.33032
				GO:0007635	chemosensory behavior	17	0	0.54	1	0.932363	0.641393	0.712796
				GO:0050954	sensory perception of mechanical stimulus	34	0	1.08	1	0.932349	0.639777	0.712796
				GO:0044550	secondary metabolite biosynthetic process	14	0	0.44	1	0.93179	0.307219	0.286857
				GO:0099515	actin filament-based transport	5	0	0.16	1	0.931299	0.316389	0.0869263
				GO:0009312	oligosaccharide biosynthetic process	5	0	0.16	1	0.931283	0.644041	0.16516
				GO:0007032	endosome organization	6	0	0.19	1	0.9304	0.66855	0.243394
				GO:0051101	regulation of DNA binding	7	0	0.22	1	0.930047	0.421507	0.139082
				GO:0097435	supramolecular fiber organization	93	5	2.94	1	0.930039	0.272774	1.79937
				GO:0008078	mesodermal cell migration	7	0	0.22	1	0.929978	0.439431	0.173853
				GO:0006807	nitrogen compound metabolic process	1524	59	48.2	1	0.929962	0.335396	33.3275
				GO:0043972	histone H3-K23 acetylation	5	0	0.16	1	0.929866	0.157829	0.00869263
				GO:0051260	protein homooligomerization	8	0	0.25	1	0.929436	0.174299	0.139082
				GO:0034063	stress granule assembly	5	0	0.16	1	0.929114	0.301333	0.069541
				GO:0048070	regulation of developmental pigmentation	10	0	0.32	1	0.928832	0.0944678	0.217316
				GO:0015985	energy coupled proton transport down electrochemical gradient	7	0	0.22	1	0.928798	0.546138	0.208623
				GO:0044238	primary metabolic process	1596	63	50.47	1	0.928784	0.485466	36.5003
				GO:0006810	transport	564	20	17.84	1	0.928687	0.570116	16.6116
				GO:0034330	cell junction organization	18	0	0.57	1	0.928611	0.28217	2.16446
				GO:0032507	maintenance of protein location in cell	10	0	0.32	1	0.928598	0.460912	0.182545
				GO:0033962	cytoplasmic mRNA processing body assembly	7	0	0.22	1	0.928456	0.545651	0.0782337
				GO:0007007	inner mitochondrial membrane organization	8	0	0.25	1	0.928392	0.608629	0.243394
				GO:0051189	prosthetic group metabolic process	5	0	0.16	1	0.928211	0.185666	0.0521558
				GO:0051259	protein complex oligomerization	9	0	0.28	1	0.928106	0.490727	0.173853
				GO:0071704	organic substance metabolic process	1670	67	52.81	1	0.927944	0.523734	38.8734
				GO:0006721	terpenoid metabolic process	7	0	0.22	1	0.927875	0.127496	0.191238
				GO:1990542	mitochondrial transmembrane transport	14	0	0.44	1	0.927748	0.451386	0.669332
				GO:0051674	localization of cell	119	5	3.76	1	0.927614	0.274114	2.86857
				GO:0098659	inorganic cation import across plasma membrane	5	0	0.16	1	0.927441	0.583768	0.252086
				GO:0051098	regulation of binding	10	0	0.32	1	0.926577	0.0759408	0.243394
				GO:0030534	adult behavior	42	1	1.33	1	0.926234	0.689968	1.35605
				GO:0003008	system process	161	5	5.09	1	0.926211	0.227267	5.91099
				GO:0051647	nucleus localization	11	0	0.35	1	0.925707	0.672413	0.347705
				GO:0017004	cytochrome complex assembly	5	0	0.16	1	0.925594	0.506773	0.252086
				GO:0007041	lysosomal transport	13	0	0.41	1	0.925283	0.470752	0.243394
				GO:0044273	sulfur compound catabolic process	6	0	0.19	1	0.92513	0.680733	0.113004
				GO:0006720	isoprenoid metabolic process	11	0	0.35	1	0.924639	0.560367	0.312935
				GO:0043170	macromolecule metabolic process	1395	52	44.12	1	0.92453	0.440583	29.4506
				GO:0010467	gene expression	811	32	25.65	1	0.924508	0.272793	10.1878
				GO:0010257	NADH dehydrogenase complex assembly	6	0	0.19	1	0.924353	0.535523	0.304242
				GO:0071824	protein-DNA complex subunit organization	44	0	1.39	1	0.923976	0.577189	1.00834
				GO:0034440	lipid oxidation	16	0	0.51	1	0.923226	0.608858	0.339013
				GO:0032508	DNA duplex unwinding	30	0	0.95	1	0.922816	0.479695	0.417246
				GO:0071826	ribonucleoprotein complex subunit organization	59	1	1.87	1	0.922634	0.638424	1.19958
				GO:0051418	microtubule nucleation by microtubule organizing center	6	0	0.19	1	0.92179	0.416162	0.0260779
				GO:0043933	protein-containing complex subunit organization	236	5	7.46	1	0.9216	0.327356	4.85049
				GO:0036098	male germ-line stem cell population maintenance	7	0	0.22	1	0.921448	0.187556	0.147775
				GO:0007034	vacuolar transport	25	0	0.79	1	0.920656	0.431306	0.53025
				GO:0007097	nuclear migration	9	0	0.28	1	0.920313	0.648166	0.286857
				GO:0030030	cell projection organization	244	16	7.72	1	0.920266	0.374508	5.56328
				GO:0042752	regulation of circadian rhythm	20	0	0.63	1	0.920243	0.119049	0.8258
				GO:0098693	regulation of synaptic vesicle cycle	5	0	0.16	1	0.920192	0.0767781	0.0173853
				GO:1902600	proton transmembrane transport	19	0	0.6	1	0.919804	0.65499	0.782337
				GO:0035265	organ growth	20	0	0.63	1	0.919707	0.699124	0.121697
				GO:0042219	cellular modified amino acid catabolic process	7	0	0.22	1	0.91867	0.400651	0.113004
				GO:0060078	regulation of postsynaptic membrane potential	6	0	0.19	1	0.918515	0.0854017	0.234701
				GO:0007005	mitochondrion organization	56	1	1.77	1	0.918344	0.373784	1.99061
				GO:0022613	ribonucleoprotein complex biogenesis	126	2	3.98	1	0.918089	0.377097	2.72949
				GO:0032940	secretion by cell	67	3	2.12	1	0.917995	0.314888	1.51252
				GO:1901136	carbohydrate derivative catabolic process	20	0	0.63	1	0.917968	0.57717	0.69541
				GO:0065004	protein-DNA complex assembly	27	0	0.85	1	0.917964	0.594615	0.617177
				GO:0042254	ribosome biogenesis	94	2	2.97	1	0.917881	0.508784	1.93846
				GO:1905039	carboxylic acid transmembrane transport	20	0	0.63	1	0.91786	0.506181	0.895341
				GO:0051640	organelle localization	79	1	2.5	1	0.917579	0.476386	1.92976
				GO:0048285	organelle fission	104	2	3.29	1	0.917345	0.415715	2.22531
				GO:0051306	mitotic sister chromatid separation	11	0	0.35	1	0.916766	0.64157	0.0434631
				GO:0051641	cellular localization	351	11	11.1	1	0.91659	0.580436	9.02295
				GO:0000027	ribosomal large subunit assembly	10	0	0.32	1	0.91651	0.665853	0.139082
				GO:0006643	membrane lipid metabolic process	21	0	0.66	1	0.916394	0.671827	0.921419
				GO:0060537	muscle tissue development	6	0	0.19	1	0.916017	0.184372	0.121697
				GO:0044085	cellular component biogenesis	485	15	15.34	1	0.915951	0.411558	11.4482
				GO:0008016	regulation of heart contraction	7	0	0.22	1	0.915411	0.102473	0.243394
				GO:1901564	organonitrogen compound metabolic process	913	34	28.87	1	0.915391	0.442255	24.9218
				GO:0065009	regulation of molecular function	185	4	5.85	1	0.915241	0.154635	5.94576
				GO:0071236	cellular response to antibiotic	5	0	0.16	1	0.915174	0.406364	0.519385
				GO:0046825	regulation of protein export from nucleus	5	0	0.16	1	0.915081	0.410331	0.0260779
				GO:0043087	regulation of GTPase activity	38	0	1.2	1	0.914635	0.489969	0.808414
				GO:0097306	cellular response to alcohol	8	0	0.25	1	0.914387	0.590314	0.217316
				GO:0031023	microtubule organizing center organization	29	0	0.92	1	0.914381	0.675518	0.669332
				GO:0021700	developmental maturation	66	2	2.09	1	0.914206	0.254747	1.64291
				GO:0018198	peptidyl-cysteine modification	5	0	0.16	1	0.913468	0.411721	0.226008
				GO:0006974	cellular response to DNA damage stimulus	106	3	3.35	1	0.913098	0.653268	2.14708
				GO:0051716	cellular response to stimulus	662	22	20.94	1	0.912965	0.532203	15.299
				GO:0006793	phosphorus metabolic process	342	13	10.82	1	0.912664	0.203827	7.70167
				GO:0000280	nuclear division	101	2	3.19	1	0.912591	0.409755	2.11231
				GO:0009057	macromolecule catabolic process	187	3	5.91	1	0.912397	0.639274	4.35501
				GO:2000242	negative regulation of reproductive process	5	0	0.16	1	0.912254	0.0969428	0.121697
				GO:0043455	regulation of secondary metabolic process	6	0	0.19	1	0.912228	0.195339	0.16516
				GO:0034599	cellular response to oxidative stress	12	0	0.38	1	0.91214	0.579403	0.339013
				GO:0071103	DNA conformation change	69	0	2.18	1	0.911645	0.679871	1.95584
				GO:0000413	protein peptidyl-prolyl isomerization	10	0	0.32	1	0.911622	0.532226	0.286857
				GO:0033108	mitochondrial respiratory chain complex assembly	11	0	0.35	1	0.911603	0.687703	0.582406
				GO:0090087	regulation of peptide transport	27	0	0.85	1	0.911391	0.518453	0.147775
				GO:0006914	autophagy	74	3	2.34	1	0.911262	0.463249	1.08658
				GO:0002230	positive regulation of defense response to virus by host	7	0	0.22	1	0.911202	0.628183	0.104312
				GO:0044782	cilium organization	58	2	1.83	1	0.91092	0.485667	1.37344
				GO:0044092	negative regulation of molecular function	34	0	1.08	1	0.910915	0.62335	1.75591
				GO:0042749	regulation of circadian sleep/wake cycle	8	0	0.25	1	0.910556	0.492964	0.399861
				GO:0051276	chromosome organization	247	6	7.81	1	0.910398	0.46128	4.50278
				GO:0006508	proteolysis	232	14	7.34	1	0.910362	0.356801	7.80598
				GO:0043086	negative regulation of catalytic activity	26	0	0.82	1	0.910283	0.646828	1.46036
				GO:0055085	transmembrane transport	183	5	5.79	1	0.909804	0.662526	7.34527
				GO:0032465	regulation of cytokinesis	10	0	0.32	1	0.909683	0.115435	0.16516
				GO:0019226	transmission of nerve impulse	5	0	0.16	1	0.909665	0.404635	0.0956189
				GO:0040008	regulation of growth	92	5	2.91	1	0.90938	0.166989	2.70341
				GO:0007010	cytoskeleton organization	219	8	6.93	1	0.909114	0.523692	5.0678
				GO:0006996	organelle organization	647	23	20.46	1	0.908805	0.625362	15.2643
				GO:0006491	N-glycan processing	6	0	0.19	1	0.908774	0.483312	0.156467
				GO:0042391	regulation of membrane potential	23	0	0.73	1	0.908763	0.378763	0.791029
				GO:0044093	positive regulation of molecular function	85	3	2.69	1	0.908567	0.676569	2.22531
				GO:0033554	cellular response to stress	229	7	7.24	1	0.908441	0.641132	4.87656
				GO:0051231	spindle elongation	5	0	0.16	1	0.908362	0.517399	0.113004
				GO:0050688	regulation of defense response to virus	13	0	0.41	1	0.907692	0.307408	0.173853
				GO:0051588	regulation of neurotransmitter transport	8	0	0.25	1	0.907548	0.553496	0.243394
				GO:0043085	positive regulation of catalytic activity	77	3	2.44	1	0.907542	0.682724	1.79937
				GO:0040036	regulation of fibroblast growth factor receptor signaling pathway	5	0	0.16	1	0.907456	0.339643	0.104312
				GO:0065008	regulation of biological quality	414	25	13.09	1	0.907408	0.20666	11.4569
				GO:1900180	regulation of protein localization to nucleus	7	0	0.22	1	0.906997	0.61684	0.121697
				GO:0016043	cellular component organization	961	37	30.39	1	0.906729	0.5756	23.5049
				GO:0000380	alternative mRNA splicing via spliceosome	30	0	0.95	1	0.906685	0.33937	0.0521558
				GO:0018208	peptidyl-proline modification	11	0	0.35	1	0.906328	0.595222	0.538943
				GO:0010565	regulation of cellular ketone metabolic process	5	0	0.16	1	0.90626	0.191846	0.130389
				GO:0046483	heterocycle metabolic process	907	33	28.68	1	0.905784	0.290077	13.2041
				GO:1905475	regulation of protein localization to membrane	7	0	0.22	1	0.905501	0.697723	0.147775
				GO:0044237	cellular metabolic process	1615	59	51.07	1	0.905464	0.501073	35.5876
				GO:0006725	cellular aromatic compound metabolic process	929	34	29.38	1	0.905334	0.331346	13.6387
				GO:0090175	regulation of establishment of planar polarity	5	0	0.16	1	0.905239	0.629493	0.16516
				GO:0009799	specification of symmetry	5	0	0.16	1	0.905082	0.461302	0.156467
				GO:0009855	determination of bilateral symmetry	5	0	0.16	1	0.905082	0.188514	0.156467
				GO:0051896	regulation of protein kinase B signaling	9	0	0.28	1	0.905004	0.373222	0.139082
				GO:0040013	negative regulation of locomotion	7	0	0.22	1	0.904701	0.261913	0.156467
				GO:0006356	regulation of transcription by RNA polymerase I	7	0	0.22	1	0.904516	0.290004	0.0782337
				GO:0010941	regulation of cell death	89	3	2.81	1	0.904337	0.179879	2.28616
				GO:0006516	glycoprotein catabolic process	5	0	0.16	1	0.904258	0.594654	0.0434631
				GO:0007530	sex determination	8	0	0.25	1	0.904029	0.345664	0.304242
				GO:0070887	cellular response to chemical stimulus	156	6	4.93	1	0.904014	0.593906	3.71175
				GO:0043543	protein acylation	43	1	1.36	1	0.903939	0.348831	0.982267
				GO:0048232	male gamete generation	99	2	3.13	1	0.903495	0.541372	2.75556
				GO:0002066	columnar/cuboidal epithelial cell development	109	5	3.45	1	0.90348	0.417864	0.00869263
				GO:0035209	pupal development	6	0	0.19	1	0.903212	0.197816	0.147775
				GO:0032879	regulation of localization	172	8	5.44	1	0.903096	0.186933	4.73748
				GO:0070925	organelle assembly	155	8	4.9	1	0.902943	0.551891	3.49444
				GO:0044087	regulation of cellular component biogenesis	116	6	3.67	1	0.902497	0.188528	2.70341
				GO:0051239	regulation of multicellular organismal process	232	14	7.34	1	0.902427	0.205995	5.00695
				GO:0051726	regulation of cell cycle	109	1	3.45	1	0.902247	0.193501	2.76426
				GO:0012502	induction of programmed cell death	5	0	0.16	1	0.901693	0.597965	0.121697
				GO:0050803	regulation of synapse structure or activity	59	2	1.87	1	0.90166	0.443288	1.64291
				GO:0072527	pyrimidine-containing compound metabolic process	9	0	0.28	1	0.901646	0.288304	0.278164
				GO:0022607	cellular component assembly	408	14	12.9	1	0.901626	0.677071	9.87483
				GO:0019538	protein metabolic process	743	27	23.5	1	0.901607	0.602671	20.1408
				GO:0035542	regulation of SNARE complex assembly	5	0	0.16	1	0.901478	0.0985406	0.069541
				GO:0019216	regulation of lipid metabolic process	14	0	0.44	1	0.901195	0.256444	0.425939
				GO:0097722	sperm motility	11	0	0.35	1	0.900905	0.572392	0.312935
				GO:0008277	regulation of G protein-coupled receptor signaling pathway	9	0	0.28	1	0.900805	0.402596	0.278164
				GO:0050793	regulation of developmental process	235	14	7.43	1	0.900624	0.213063	5.78929
				GO:0050921	positive regulation of chemotaxis	9	0	0.28	1	0.900602	0.613837	0.0260779
				GO:2000142	regulation of DNA-templated transcription initiation	10	0	0.32	1	0.899309	0.320925	0.147775
				GO:0000963	mitochondrial RNA processing	8	0	0.25	1	0.899134	0.40093	0.147775
				GO:0045292	mRNA cis splicing via spliceosome	7	0	0.22	1	0.899109	0.553226	0.139082
				GO:0090287	regulation of cellular response to growth factor stimulus	21	0	0.66	1	0.898921	0.414649	0.53025
				GO:1903429	regulation of cell maturation	15	0	0.47	1	0.898652	0.425742	0.147775
				GO:0032880	regulation of protein localization	38	0	1.2	1	0.898065	0.519882	0.947497
				GO:0060260	regulation of transcription initiation from RNA polymerase II promoter	10	0	0.32	1	0.898031	0.305995	0.147775
				GO:2001233	regulation of apoptotic signaling pathway	6	0	0.19	1	0.89776	0.650461	0.182545
				GO:0000959	mitochondrial RNA metabolic process	13	0	0.41	1	0.897561	0.3891	0.269471
				GO:0090329	regulation of DNA-dependent DNA replication	11	0	0.35	1	0.897415	0.320886	0.252086
				GO:0034641	cellular nitrogen compound metabolic process	1021	40	32.29	1	0.897347	0.457441	16.3074
				GO:0002793	positive regulation of peptide secretion	7	0	0.22	1	0.897093	0.651946	0.0782337
				GO:0016311	dephosphorylation	56	2	1.77	1	0.896954	0.482768	1.75591
				GO:0023051	regulation of signaling	258	7	8.16	1	0.896441	0.231342	7.94506
				GO:0099177	regulation of trans-synaptic signaling	36	0	1.14	1	0.896164	0.532206	1.25174
				GO:0008592	regulation of Toll signaling pathway	16	0	0.51	1	0.896158	0.459301	0.460709
				GO:0022616	DNA strand elongation	9	0	0.28	1	0.89607	0.274083	0.147775
				GO:1901137	carbohydrate derivative biosynthetic process	102	4	3.23	1	0.896064	0.696292	2.79033
				GO:0090092	regulation of transmembrane receptor protein serine/threonine kinase signaling pathway	17	0	0.54	1	0.895978	0.467097	0.469402
				GO:0007099	centriole replication	7	0	0.22	1	0.895598	0.592451	0.217316
				GO:0048583	regulation of response to stimulus	294	10	9.3	1	0.895369	0.249586	8.57962
				GO:0007354	zygotic determination of anterior/posterior axis embryo	7	0	0.22	1	0.895211	0.644186	0.208623
				GO:0006275	regulation of DNA replication	16	0	0.51	1	0.895039	0.306757	0.36509
				GO:0045995	regulation of embryonic development	23	0	0.73	1	0.894992	0.550755	0.417246
				GO:0090303	positive regulation of wound healing	8	0	0.25	1	0.894985	0.536683	0.121697
				GO:0050804	modulation of chemical synaptic transmission	36	0	1.14	1	0.894743	0.478624	1.25174
				GO:0048332	mesoderm morphogenesis	9	0	0.28	1	0.894738	0.397272	0.252086
				GO:1900182	positive regulation of protein localization to nucleus	5	0	0.16	1	0.894642	0.653865	0.0608484
				GO:1905954	positive regulation of lipid localization	6	0	0.19	1	0.894577	0.527553	0.173853
				GO:0031146	SCF-dependent proteasomal ubiquitin-dependent protein catabolic process	16	0	0.51	1	0.894389	0.502554	0.538943
				GO:2000765	regulation of cytoplasmic translation	5	0	0.16	1	0.894262	0.257464	0.0869263
				GO:0035493	SNARE complex assembly	5	0	0.16	1	0.893244	0.638929	0.0173853
				GO:0002831	regulation of response to biotic stimulus	27	0	0.85	1	0.892849	0.479224	1.60814
				GO:0051128	regulation of cellular component organization	287	19	9.08	1	0.89262	0.232937	6.00661
				GO:0043171	peptide catabolic process	7	0	0.22	1	0.892119	0.526171	0.252086
				GO:0001676	long-chain fatty acid metabolic process	5	0	0.16	1	0.891651	0.698088	0.243394
				GO:0035330	regulation of hippo signaling	15	0	0.47	1	0.891538	0.580027	0.617177
				GO:0007346	regulation of mitotic cell cycle	60	1	1.9	1	0.891451	0.665882	1.46905
				GO:0051270	regulation of cellular component movement	45	1	1.42	1	0.891354	0.636689	1.04312
				GO:0060341	regulation of cellular localization	53	1	1.68	1	0.891354	0.630052	1.04312
				GO:1901068	guanosine-containing compound metabolic process	8	0	0.25	1	0.891149	0.391434	0.00869263
				GO:0016241	regulation of macroautophagy	11	0	0.35	1	0.890914	0.565588	0.295549
				GO:0042592	homeostatic process	149	11	4.71	1	0.890778	0.544165	4.17246
				GO:0046777	protein autophosphorylation	20	0	0.63	1	0.890375	0.687835	0.33032
				GO:0010821	regulation of mitochondrion organization	10	0	0.32	1	0.890153	0.458093	0.286857
				GO:0046620	regulation of organ growth	19	0	0.6	1	0.89006	0.54952	0.556328
				GO:0009888	tissue development	326	16	10.31	1	0.89	0.391755	8.70132
				GO:0035303	regulation of dephosphorylation	6	0	0.19	1	0.88943	0.681039	0.339013
				GO:0051271	negative regulation of cellular component movement	7	0	0.22	1	0.889164	0.372225	0.0956189
				GO:0016310	phosphorylation	215	8	6.8	1	0.889083	0.64159	3.39882
				GO:0032101	regulation of response to external stimulus	55	2	1.74	1	0.889071	0.565563	2.21662
				GO:0021551	central nervous system morphogenesis	5	0	0.16	1	0.888941	0.296604	0.121697
				GO:0018193	peptidyl-amino acid modification	141	4	4.46	1	0.888914	0.495942	3.68567
				GO:0006260	DNA replication	62	1	1.96	1	0.888806	0.518841	0.947497
				GO:0050789	regulation of biological process	1268	49	40.1	1	0.888693	0.501955	37.1436
				GO:0010646	regulation of cell communication	257	7	8.13	1	0.888646	0.260625	7.94506
				GO:0044260	cellular macromolecule metabolic process	1133	41	35.83	1	0.888601	0.445931	20.5146
				GO:0048519	negative regulation of biological process	477	18	15.08	1	0.888436	0.279665	13.5866
				GO:0002168	instar larval development	32	0	1.01	1	0.888244	0.596084	0.651947
				GO:1902115	regulation of organelle assembly	8	0	0.25	1	0.887604	0.582299	0.269471
				GO:0045943	positive regulation of transcription by RNA polymerase I	6	0	0.19	1	0.887091	0.259865	0.069541
				GO:0043603	cellular amide metabolic process	191	9	6.04	1	0.88653	0.337483	4.45932
				GO:0030148	sphingolipid biosynthetic process	10	0	0.32	1	0.886465	0.62217	0.425939
				GO:0006261	DNA-dependent DNA replication	52	1	1.64	1	0.886242	0.382824	0.738873
				GO:0043405	regulation of MAP kinase activity	7	0	0.22	1	0.886184	0.399522	0.069541
				GO:0048518	positive regulation of biological process	560	23	17.71	1	0.886146	0.323115	15.612
				GO:0030166	proteoglycan biosynthetic process	8	0	0.25	1	0.885846	0.663921	0.191238
				GO:0009072	aromatic amino acid family metabolic process	6	0	0.19	1	0.885688	0.611775	0.16516
				GO:0035268	protein mannosylation	5	0	0.16	1	0.885622	0.687845	0.113004
				GO:0043491	protein kinase B signaling	9	0	0.28	1	0.884809	0.300519	0.0173853
				GO:0032007	negative regulation of TOR signaling	6	0	0.19	1	0.884646	0.580027	0.139082
				GO:0090501	RNA phosphodiester bond hydrolysis	34	0	1.08	1	0.884527	0.446401	0.912726
				GO:0009894	regulation of catabolic process	95	3	3	1	0.884516	0.278138	2.57302
				GO:1901362	organic cyclic compound biosynthetic process	539	27	17.05	1	0.884193	0.527228	4.242
				GO:0044270	cellular nitrogen compound catabolic process	73	3	2.31	1	0.883928	0.558665	1.43428
				GO:0051783	regulation of nuclear division	23	0	0.73	1	0.883893	0.617829	0.53025
				GO:0009653	anatomical structure morphogenesis	489	25	15.46	1	0.883603	0.495067	13.0303
				GO:0002065	columnar/cuboidal epithelial cell differentiation	112	5	3.54	1	0.883148	0.381077	0.156467
				GO:0000381	regulation of alternative mRNA splicing via spliceosome	30	0	0.95	1	0.883068	0.367456	0.747566
				GO:0043484	regulation of RNA splicing	38	0	1.2	1	0.882688	0.405839	0.930111
				GO:0009303	rRNA transcription	5	0	0.16	1	0.882568	0.43992	0.0608484
				GO:0051174	regulation of phosphorus metabolic process	91	3	2.88	1	0.881513	0.330543	1.80807
				GO:0019222	regulation of metabolic process	755	29	23.88	1	0.881488	0.360958	20.3494
				GO:0046700	heterocycle catabolic process	72	3	2.28	1	0.881208	0.576523	1.42559
				GO:0061320	pericardial nephrocyte differentiation	5	0	0.16	1	0.881143	0.250348	0.0869263
				GO:0009798	axis specification	57	1	1.8	1	0.881034	0.564496	1.66029
				GO:0035304	regulation of protein dephosphorylation	6	0	0.19	1	0.880998	0.599033	0.278164
				GO:0002164	larval development	63	2	1.99	1	0.880764	0.513917	1.42559
				GO:0010608	posttranscriptional regulation of gene expression	80	2	2.53	1	0.880206	0.379806	2.57302
				GO:0072523	purine-containing compound catabolic process	7	0	0.22	1	0.880115	0.521093	0.226008
				GO:0032968	positive regulation of transcription elongation from RNA polymerase II promoter	5	0	0.16	1	0.879809	0.438289	0.147775
				GO:0007446	imaginal disc growth	15	0	0.47	1	0.879462	0.690077	0.104312
				GO:0006399	tRNA metabolic process	60	0	1.9	1	0.87929	0.650522	1.26043
				GO:0033047	regulation of mitotic sister chromatid segregation	10	0	0.32	1	0.879273	0.613308	0.156467
				GO:1903311	regulation of mRNA metabolic process	41	0	1.3	1	0.878998	0.432448	1.34736
				GO:0040018	positive regulation of multicellular organism growth	5	0	0.16	1	0.878576	0.676413	0.217316
				GO:0007552	metamorphosis	146	10	4.62	1	0.878512	0.378647	3.99861
				GO:0048856	anatomical structure development	846	40	26.75	1	0.87836	0.690236	23.4788
				GO:2000026	regulation of multicellular organismal development	193	12	6.1	1	0.877679	0.6811	2.39917
				GO:0045478	fusome organization	5	0	0.16	1	0.877094	0.322227	0.130389
				GO:0007389	pattern specification process	161	8	5.09	1	0.876999	0.405086	4.42455
				GO:0009790	embryo development	164	10	5.19	1	0.876881	0.412178	4.45932
				GO:0000902	cell morphogenesis	190	9	6.01	1	0.876684	0.436133	4.35501
				GO:0045880	positive regulation of smoothened signaling pathway	14	0	0.44	1	0.876472	0.460227	0.399861
				GO:0048646	anatomical structure formation involved in morphogenesis	162	9	5.12	1	0.875862	0.570503	4.5984
				GO:0035721	intraciliary retrograde transport	6	0	0.19	1	0.875677	0.66133	0.0608484
				GO:0034248	regulation of cellular amide metabolic process	66	1	2.09	1	0.875362	0.358089	2.42524
				GO:0019752	carboxylic acid metabolic process	131	9	4.14	1	0.874971	0.678272	3.32058
				GO:0009791	post-embryonic development	198	12	6.26	1	0.873989	0.425433	5.37204
				GO:0006360	transcription by RNA polymerase I	10	0	0.32	1	0.873976	0.613342	0.147775
				GO:1902531	regulation of intracellular signal transduction	106	3	3.35	1	0.873939	0.615188	3.05111
				GO:0071526	semaphorin-plexin signaling pathway	5	0	0.16	1	0.873914	0.33493	0.0608484
				GO:0007187	G protein-coupled receptor signaling pathway coupled to cyclic nucleotide second messenger	16	0	0.51	1	0.873908	0.342804	0.0782337
				GO:0006777	Mo-molybdopterin cofactor biosynthetic process	5	0	0.16	1	0.873882	0.435219	0.0521558
				GO:0009112	nucleobase metabolic process	8	0	0.25	1	0.873863	0.463506	0.191238
				GO:0048138	germ-line cyst encapsulation	7	0	0.22	1	0.873728	0.453711	0.16516
				GO:0044267	cellular protein metabolic process	649	19	20.52	1	0.873659	0.580401	15.5772
				GO:0030308	negative regulation of cell growth	7	0	0.22	1	0.872988	0.618278	0.208623
				GO:0007259	JAK-STAT cascade	6	0	0.19	1	0.872608	0.437847	0.069541
				GO:0097696	STAT cascade	6	0	0.19	1	0.872608	0.441867	0.069541
				GO:0035295	tube development	215	13	6.8	1	0.872306	0.446958	5.96314
				GO:0009225	nucleotide-sugar metabolic process	6	0	0.19	1	0.872005	0.566289	0.147775
				GO:0035329	hippo signaling	18	0	0.57	1	0.871258	0.407755	0.0782337
				GO:0006277	DNA amplification	10	0	0.32	1	0.87119	0.588451	0.191238
				GO:0008380	RNA splicing	107	2	3.38	1	0.871052	0.635801	2.06015
				GO:0051784	negative regulation of nuclear division	5	0	0.16	1	0.870882	0.606981	0.191238
				GO:0050794	regulation of cellular process	1180	45	37.32	1	0.870881	0.468799	34.5184
				GO:0007448	anterior/posterior pattern specification imaginal disc	6	0	0.19	1	0.869808	0.660818	0.226008
				GO:0048469	cell maturation	59	1	1.87	1	0.869248	0.415712	1.44298
				GO:0016071	mRNA metabolic process	158	3	5	1	0.869218	0.643883	3.09458
				GO:0048732	gland development	62	2	1.96	1	0.868599	0.459005	1.52121
				GO:0046039	GTP metabolic process	5	0	0.16	1	0.868344	0.571161	0.0434631
				GO:0006259	DNA metabolic process	149	4	4.71	1	0.868162	0.497813	2.65994
				GO:0006468	protein phosphorylation	150	2	4.74	1	0.867506	0.679874	2.26878
				GO:0048880	sensory system development	116	5	3.67	1	0.867335	0.446366	3.07719
				GO:0035186	syncytial blastoderm mitotic cell cycle	7	0	0.22	1	0.867016	0.552541	0.147775
				GO:0033043	regulation of organelle organization	159	7	5.03	1	0.866928	0.669448	2.92942
				GO:0007224	smoothened signaling pathway	31	0	0.98	1	0.866821	0.473276	0.121697
				GO:0048132	female germ-line stem cell asymmetric division	6	0	0.19	1	0.866506	0.570856	0.147775
				GO:0051246	regulation of protein metabolic process	213	6	6.74	1	0.866159	0.451005	6.08484
				GO:0008063	Toll signaling pathway	33	0	1.04	1	0.86607	0.481185	0.130389
				GO:0023057	negative regulation of signaling	102	3	3.23	1	0.866046	0.676032	3.31189
				GO:0007277	pole cell development	7	0	0.22	1	0.866033	0.397653	0.260779
				GO:0019438	aromatic compound biosynthetic process	528	26	16.7	1	0.865952	0.580306	3.7726
				GO:0018130	heterocycle biosynthetic process	525	25	16.6	1	0.865747	0.585768	3.82476
				GO:0031399	regulation of protein modification process	102	2	3.23	1	0.865059	0.677169	2.06015
				GO:0046112	nucleobase biosynthetic process	5	0	0.16	1	0.864275	0.560795	0.130389
				GO:0043406	positive regulation of MAP kinase activity	5	0	0.16	1	0.864077	0.685118	0.0173853
				GO:0003382	epithelial cell morphogenesis	7	0	0.22	1	0.863743	0.533805	0.269471
				GO:0007193	adenylate cyclase-inhibiting G protein-coupled receptor signaling pathway	8	0	0.25	1	0.863382	0.683152	0.208623
				GO:0019935	cyclic-nucleotide-mediated signaling	15	0	0.47	1	0.86328	0.483792	0.156467
				GO:0009187	cyclic nucleotide metabolic process	10	0	0.32	1	0.863249	0.632812	0.269471
				GO:0034249	negative regulation of cellular amide metabolic process	18	0	0.57	1	0.86191	0.608266	0.756259
				GO:0007275	multicellular organism development	745	39	23.56	1	0.86159	0.608626	20.0713
				GO:0010628	positive regulation of gene expression	186	9	5.88	1	0.861515	0.442203	1.69506
				GO:0048869	cellular developmental process	560	25	17.71	1	0.860949	0.534076	14.8035
				GO:0055086	nucleobase-containing small molecule metabolic process	116	7	3.67	1	0.859428	0.698958	2.45132
				GO:0007215	glutamate receptor signaling pathway	8	0	0.25	1	0.85931	0.506075	0.234701
				GO:0048585	negative regulation of response to stimulus	114	3	3.61	1	0.8585	0.657056	3.52921
				GO:0046068	cGMP metabolic process	6	0	0.19	1	0.858185	0.623595	0.139082
				GO:0010648	negative regulation of cell communication	102	3	3.23	1	0.858179	0.675774	3.3032
				GO:0009889	regulation of biosynthetic process	473	21	14.96	1	0.858126	0.521034	12.6391
				GO:0007254	JNK cascade	21	0	0.66	1	0.857885	0.500891	0.147775
				GO:0002009	morphogenesis of an epithelium	182	12	5.76	1	0.85617	0.626011	4.99826
				GO:0048731	system development	584	31	18.47	1	0.855541	0.629656	14.7166
				GO:0090304	nucleic acid metabolic process	778	26	24.6	1	0.854809	0.631473	10.0052
				GO:0007423	sensory organ development	145	7	4.59	1	0.854046	0.553651	3.86822
				GO:0048569	post-embryonic animal organ development	143	10	4.52	1	0.85389	0.63396	3.90299
				GO:0007279	pole cell formation	7	0	0.22	1	0.853526	0.494914	0.182545
				GO:0010629	negative regulation of gene expression	220	10	6.96	1	0.852309	0.450819	2.87726
				GO:0048523	negative regulation of cellular process	400	16	12.65	1	0.852278	0.604842	11.5873
				GO:0010468	regulation of gene expression	546	24	17.27	1	0.852196	0.637839	14.8383
				GO:0051171	regulation of nitrogen compound metabolic process	652	25	20.62	1	0.851725	0.689343	17.0115
				GO:0007188	adenylate cyclase-modulating G protein-coupled receptor signaling pathway	15	0	0.47	1	0.850692	0.628805	0.565021
				GO:0006221	pyrimidine nucleotide biosynthetic process	6	0	0.19	1	0.849369	0.608183	0.16516
				GO:0048522	positive regulation of cellular process	501	21	15.84	1	0.849181	0.520666	14.3341
				GO:0007399	nervous system development	375	22	11.86	1	0.847905	0.579442	9.17942
				GO:0019219	regulation of nucleobase-containing compound metabolic process	462	20	14.61	1	0.847673	0.601343	11.6568
				GO:0035239	tube morphogenesis	152	12	4.81	1	0.846911	0.681184	4.31154
				GO:0048513	animal organ development	393	22	12.43	1	0.845885	0.698517	10.1182
				GO:0016055	Wnt signaling pathway	43	1	1.36	1	0.845599	0.65609	0.504172
				GO:0007286	spermatid development	33	0	1.04	1	0.844952	0.569371	1.0605
				GO:0006412	translation	131	5	4.14	1	0.84392	0.664808	2.76426
				GO:0007264	small GTPase mediated signal transduction	50	1	1.58	1	0.84078	0.63856	0.895341
				GO:0010557	positive regulation of macromolecule biosynthetic process	173	9	5.47	1	0.840658	0.658695	4.80702
				GO:0048468	cell development	457	21	14.45	1	0.840268	0.621635	11.5699
				GO:0009887	animal organ morphogenesis	235	15	7.43	1	0.834693	0.684361	6.24131
				GO:0007186	G protein-coupled receptor signaling pathway	61	2	1.93	1	0.832379	0.489332	1.92107
				GO:0030723	ovarian fusome organization	5	0	0.16	1	0.831756	0.46935	0.0956189
				GO:0007300	ovarian nurse cell to oocyte transport	13	0	0.41	1	0.826289	0.40577	0.278164
				GO:0035556	intracellular signal transduction	191	5	6.04	1	0.820715	0.545719	3.5379
				GO:0007166	cell surface receptor signaling pathway	243	8	7.68	1	0.820514	0.596455	3.57267
				GO:0032989	cellular component morphogenesis	230	10	7.27	1	0.805576	0.57554	4.5984
				GO:0007165	signal transduction	480	15	15.18	1	0.796326	0.658847	10.7528
				GO:0044719	regulation of imaginal disc-derived wing size	7	0	0.22	1	0.795095	0.623641	0.113004

[truncated: 12 more sheets: ST10, ST11, ST12, ST13, ST14, ST15, ST16, ST17, ST18, ST19, ST20, ST21]
